# Supplementary material for: KLF5 Promotes Tumor Progression and Parp Inhibitor Resistance in Ovarian Cancer
Source: Adv Sci (Weinh). 2023 Sep 13;10(31):2304638. doi: 10.1002/advs.202304638 (PMC10625120; doi:10.1002/advs.202304638)
Supplement: Supplementary file 2 — Supporting Information [file ADVS-10-2304638-s002.xlsx]

## Sheet: Table S1. SEs of High-grade OC
PeakID (cmd=annotatePeaks.pl highgrade_SP_merge.bed hg38)	Chr	Start	End	Strand	Peak Score	Focus Ratio/Region Size	Annotation	Detailed Annotation	Distance to TSS	Nearest PromoterID	Entrez ID	Nearest Unigene	Nearest Refseq	Nearest Ensembl	Gene Name	Gene Alias	Gene Description	Gene Type
592	chr16	30805167	30824857	+	0	NA	Intergenic	AluSg|SINE|Alu	-27807	NM_001345970	23361	Hs.301094	NM_001080417	ENSG00000102870	ZNF629	ZNF|ZNF65	zinc finger protein 629	protein-coding
433	chr13	73451111	73466596	+	0	NA	Intergenic	L1PA8A|LINE|L1	-105391	NR_047009	100874155	Hs.672679	NR_047009		LINC00392	-	long intergenic non-protein coding RNA 392	ncRNA
994	chr21	42710723	42739340	+	0	NA	intron (NM_001001584, intron 3 of 17)	L1MD1|LINE|L1	54963	NR_135517	101928311	Hs.570404	NR_135517	ENSG00000283051	LINC01668	-	long intergenic non-protein coding RNA 1668	ncRNA
1258	chr5	57876875	57904483	+	0	NA	intron (NR_109900, intron 2 of 2)	intron (NR_109900, intron 2 of 2)	8483	NR_109900	101928539	Hs.639385	NR_109900	ENSG00000249584	LINC02225	-	long intergenic non-protein coding RNA 2225	ncRNA
1613	chr9	86078956	86095654	+	0	NA	intron (NM_177937, intron 1 of 9)	L1PA7|LINE|L1	12253	NM_016548	51280	Hs.494337	NM_016548	ENSG00000135052	GOLM1	C9orf155|GOLPH2|GP73|HEL46|PSEC0257|bA379P1.3	golgi membrane protein 1	protein-coding
128	chr1	202101493	202119021	+	0	NA	Intergenic	Intergenic	-12660	NM_004767	9283	Hs.132049	NM_004767	ENSG00000170075	GPR37L1	ET(B)R-LP-2|ETBR-LP-2|ETBRLP2	G protein-coupled receptor 37 like 1	protein-coding
1393	chr6	137224481	137238647	+	0	NA	Intergenic	Intergenic	-12134	NM_000416	3459	Hs.520414	NM_000416	ENSG00000027697	IFNGR1	CD119|IFNGR|IMD27A|IMD27B	interferon gamma receptor 1	protein-coding
1032	chr22	46370697	46378851	+	0	NA	intron (NM_014246, intron 24 of 34)	CpG	39060	NM_018006	55687	Hs.439524	NM_018006	ENSG00000100416	TRMU	LCAL3|MTO2|MTU1|TRMT|TRMT1	tRNA 5-methylaminomethyl-2-thiouridylate methyltransferase	protein-coding
1444	chr7	51339532	51351631	+	0	NA	Intergenic	Intergenic	-28720	NM_001346444	23242	Hs.99141	NM_015198	ENSG00000106078	COBL	-	cordon-bleu WH2 repeat protein	protein-coding
467	chr14	51440954	51455204	+	0	NA	Intergenic	L1MEd|LINE|L1	-41049	NM_001042481	122786	Hs.434914	NM_152330	ENSG00000139926	FRMD6	C14orf31|EX1|Willin|c14_5320	FERM domain containing 6	protein-coding
1183	chr4	15882843	15935466	+	0	NA	Intergenic	MSTA|LTR|ERVL-MaLR	29586	NM_005130	9982	Hs.1690	NM_005130	ENSG00000137440	FGFBP1	FGF-BP|FGF-BP1|FGFBP|FGFBP-1|HBP17	fibroblast growth factor binding protein 1	protein-coding
730	chr18	12622801	12653841	+	0	NA	intron (NM_020148, intron 1 of 15)	AluJo|SINE|Alu	18411	NM_001128627	56907	Hs.515283	NM_020148	ENSG00000134278	SPIRE1	Spir-1	spire type actin nucleation factor 1	protein-coding
1065	chr3	49346298	49385585	+	0	NA	intron (NM_001313947, intron 2 of 3)	AluJr|SINE|Alu	-7341	NM_001329455	2876	Hs.76686	NM_000581	ENSG00000233276	GPX1	GPXD|GSHPX1	glutathione peroxidase 1	protein-coding
1508	chr8	23523054	23568120	+	0	NA	intron (NM_001317813, intron 2 of 4)	intron (NM_001317813, intron 2 of 4)	16631	NM_001317814	51312	Hs.596025	NM_016612	ENSG00000147454	SLC25A37	HT015|MFRN|MFRN1|MSC|MSCP|PRO1278|PRO1584|PRO2217	solute carrier family 25 member 37	protein-coding
1315	chr5	172731181	172745186	+	0	NA	Intergenic	AluSz|SINE|Alu	-17320	NR_161233	101928093	Hs.646902	NR_161233		LOC101928093	-	uncharacterized LOC101928093	ncRNA
1037	chr3	5012932	5022242	+	0	NA	Intergenic	AluSc|SINE|Alu	-37626	NR_125915	100507582	Hs.434505	NR_037903	ENSG00000235831	BHLHE40-AS1	-	BHLHE40 antisense RNA 1	ncRNA
701	chr17	72579677	72590015	+	0	NA	intron (NR_036488, intron 1 of 3)	L1MB3|LINE|L1	7958	NR_152516	100499467	Hs.157726	NR_036488	ENSG00000227036	LINC00673	ERRLR01|HI-LNC75|HILNC75|LUCAIR1|SLNCR|SLNCR1	long intergenic non-protein coding RNA 673	ncRNA
1649	chrX	49148336	49167980	+	0	NA	Intergenic	AluSz6|SINE|Alu	-4685	NM_001099682	79917	Hs.193170	NM_024859	ENSG00000269313	MAGIX	JM10|PDZX	MAGI family member, X-linked	protein-coding
1568	chr8	127737834	127756951	+	0	NA	Intergenic	AluSg4|SINE|Alu	11161	NM_002467	4609	Hs.202453	NM_002467	ENSG00000136997	MYC	MRTL|MYCC|bHLHe39|c-Myc	MYC proto-oncogene, bHLH transcription factor	protein-coding
1005	chr22	28804745	28823930	+	0	NA	Intergenic	AluJr|SINE|Alu	-13765	NM_001079539	7494	Hs.437638	NM_005080	ENSG00000100219	XBP1	TREB-5|TREB5|XBP-1|XBP2	X-box binding protein 1	protein-coding
736	chr18	29154294	29166548	+	0	NA	Intergenic	Intergenic	-983291	NM_001792	1000	Hs.464829	NM_001792	ENSG00000170558	CDH2	CD325|CDHN|CDw325|NCAD	cadherin 2	protein-coding
742	chr18	57771382	57788797	+	0	NA	intron (NM_005603, intron 1 of 27)	intron (NM_005603, intron 1 of 27)	23226	NM_005603	5205	Hs.216623	NM_005603	ENSG00000081923	ATP8B1	ATPIC|BRIC|FIC1|ICP1|PFIC|PFIC1	ATPase phospholipid transporting 8B1	protein-coding
624	chr16	89467979	89487826	+	0	NA	intron (NM_001256182, intron 1 of 13)	AluSx1|SINE|Alu	12659	NR_045839	29123	Hs.335003	NM_013275	ENSG00000167522	ANKRD11	ANCO-1|ANCO1|LZ16|T13	ankyrin repeat domain 11	protein-coding
322	chr11	119691265	119696309	+	0	NA	intron (NM_203285, intron 1 of 7)	intron (NM_203285, intron 1 of 7)	35413	NM_203286	5818	Hs.334846	NM_002855	ENSG00000110400	NECTIN1	CD111|CLPED1|ED4|HIgR|HV1S|HVEC|OFC7|PRR|PRR1|PVRL1|PVRR|PVRR1|SK-12|nectin-1	nectin cell adhesion molecule 1	protein-coding
515	chr14	103387569	103423597	+	0	NA	intron (NM_001128920, intron 2 of 15)	AluY|SINE|Alu	20168	NM_001128918	4140	Hs.35828	NM_002376	ENSG00000075413	MARK3	CTAK1|KP78|PAR1A|Par-1a|VIPB	microtubule affinity regulating kinase 3	protein-coding
826	chr2	43451701	43478589	+	0	NA	intron (NM_001083953, intron 26 of 37)	intron (NM_001083953, intron 26 of 37)	130829	NM_001083953	63892	Hs.369592	NM_022065	ENSG00000115970	THADA	ARMC13|GITA	THADA armadillo repeat containing	protein-coding
567	chr15	92907326	92930869	+	0	NA	intron (NM_001042572, intron 2 of 12)	AluSq|SINE|Alu	14698	NR_036136	100422995		NR_036136	ENSG00000284324	MIR3175	mir-3175	microRNA 3175	ncRNA
1487	chr7	134589226	134595184	+	0	NA	Intergenic	HERV17-int|LTR|ERV1	43095	NM_001367820	441282	Hs.729418	NM_001080538	ENSG00000227471	AKR1B15	AKR1B10L|AKR1B10L, AK1R1B7|AKR1R1B7	aldo-keto reductase family 1 member B15	protein-coding
1306	chr5	150008538	150044413	+	0	NA	intron (NM_014983, intron 7 of 19)	MIR|SINE|MIR	25736	NM_014983	22993	Hs.719189	NM_014983	ENSG00000113716	HMGXB3	HMGX3|SMF	HMG-box containing 3	protein-coding
619	chr16	84706722	84745802	+	0	NA	intron (NM_001272075, intron 2 of 14)	intron (NM_001272075, intron 2 of 14)	26262	NM_005153	9100	Hs.136778	NM_005153	ENSG00000103194	USP10	UBPO	ubiquitin specific peptidase 10	protein-coding
1260	chr5	61275439	61330943	+	0	NA	Intergenic	Intergenic	-29067	NM_020928	57688	Hs.744939	NM_020928	ENSG00000130449	ZSWIM6	AFND|NEDMAGA	zinc finger SWIM-type containing 6	protein-coding
638	chr17	17008356	17070417	+	0	NA	Intergenic	L2a|LINE|L2	-3071	NM_001364716	23164	Hs.462341	NM_015134	ENSG00000133030	MPRIP	M-RIP|MRIP|RHOIP3|RIP3|p116Rip	myosin phosphatase Rho interacting protein	protein-coding
227	chr10	80497945	80510593	+	0	NA	intron (NM_001128309, intron 2 of 5)	intron (NM_001128309, intron 2 of 5)	31673	NR_120661	101929574	Hs.593663	NR_120661	ENSG00000226659	LOC101929574	-	uncharacterized LOC101929574	ncRNA
1482	chr7	129825103	129866564	+	0	NA	intron (NM_182697, intron 3 of 4)	MIR3|SINE|MIR	-70819	NR_029615	406959		NR_029615	ENSG00000207691	MIR183	MIRN183|miR-183|miRNA183	microRNA 183	ncRNA
134	chr1	205439041	205451622	+	0	NA	intron (NR_103783, intron 1 of 1)	intron (NR_103783, intron 1 of 1)	3067	NR_029893	442891		NR_029893	ENSG00000199059	MIR135B	MIRN135B|mir-135b	microRNA 135b	ncRNA
1200	chr4	76511407	76592075	+	0	NA	intron (NM_020859, intron 1 of 10)	intron (NM_020859, intron 1 of 10)	-21827	NR_039654	100616299		NR_039654	ENSG00000263445	MIR4450	mir-4450	microRNA 4450	ncRNA
415	chr13	33231407	33285719	+	0	NA	intron (NM_001243476, intron 5 of 17)	intron (NM_001243476, intron 5 of 17)	-18991	NR_046693	100874241	Hs.662433	NR_046693	ENSG00000236581	STARD13-AS	STARD13-AS2	STARD13 antisense RNA	ncRNA
1426	chr7	24964232	24982850	+	0	NA	intron (NM_015550, intron 1 of 22)	intron (NM_015550, intron 1 of 22)	6637	NM_015550	26031	Hs.520259	NM_015550	ENSG00000070882	OSBPL3	ORP-3|ORP3|OSBP3	oxysterol binding protein like 3	protein-coding
691	chr17	64959385	64992619	+	0	NA	promoter-TSS (NR_026903)	promoter-TSS (NR_026903)	-417	NR_026903	201283	Hs.396447	NM_153032	ENSG00000214174	AMZ2P1	-	archaelysin family metallopeptidase 2 pseudogene 1	pseudo
1366	chr6	52499065	52557587	+	0	NA	intron (NM_012288, intron 2 of 10)	intron (NM_012288, intron 2 of 10)	48734	NM_012288	9697	Hs.520182	NM_012288	ENSG00000065308	TRAM2	-	translocation associated membrane protein 2	protein-coding
983	chr21	26115173	26168420	+	0	NA	intron (NM_001136131, intron 1 of 15)	intron (NM_001136131, intron 1 of 15)	-1406	NM_001136016	351	Hs.434980	NM_000484	ENSG00000142192	APP	AAA|ABETA|ABPP|AD1|APPI|CTFgamma|CVAP|PN-II|PN2|preA4	amyloid beta precursor protein	protein-coding
1016	chr22	36313096	36411575	+	0	NA	intron (NM_002473, intron 1 of 40)	intron (NM_002473, intron 1 of 40)	25732	NM_002473	4627	Hs.474751	NM_002473	ENSG00000100345	MYH9	BDPLT6|DFNA17|EPSTS|FTNS|MATINS|MHA|NMHC-II-A|NMMHC-IIA|NMMHCA	myosin heavy chain 9	protein-coding
820	chr2	39467301	39548927	+	0	NA	intron (NR_037875, intron 3 of 5)	LTR40a|LTR|ERVL	70698	NR_037875	728730	Hs.655344	NR_037875	ENSG00000231312	MAP4K3-DT	-	MAP4K3 divergent transcript	ncRNA
855	chr2	101711002	101769990	+	0	NA	intron (NM_145686, intron 2 of 30)	intron (NM_145686, intron 2 of 30)	42789	NM_001242560	9448	Hs.701013	NM_004834	ENSG00000071054	MAP4K4	FLH21957|HEL-S-31|HGK|MEKKK4|NIK	mitogen-activated protein kinase kinase kinase kinase 4	protein-coding
533	chr15	58438102	58554014	+	0	NA	intron (NR_120338, intron 1 of 2)	MIRc|SINE|MIR	2677	NR_120338	101928694	Hs.655781	NR_120338	ENSG00000259293	LIPC-AS1	-	LIPC antisense RNA 1	ncRNA
182	chr10	4649940	4705866	+	0	NA	intron (NR_024475, intron 1 of 3)	intron (NR_024475, intron 1 of 3)	167	NR_024475	100216001	Hs.634869	NR_024475	ENSG00000231298	MANCR	LINC00704	mitotically associated long non coding RNA	ncRNA
492	chr14	72606789	72617906	+	0	NA	Intergenic	Intergenic	95527	NR_106994	102465832		NR_106994	ENSG00000273830	MIR7843	hsa-mir-7843	microRNA 7843	ncRNA
1550	chr8	106607058	106610039	+	0	NA	intron (NM_018002, intron 3 of 15)	intron (NM_018002, intron 3 of 15)	-49260	NM_181354	55074	Hs.127286	NM_018002	ENSG00000164830	OXR1	Nbla00307|TLDC3	oxidation resistance 1	protein-coding
921	chr2	237673406	237716557	+	0	NA	intron (NM_001137551, intron 1 of 11)	intron (NM_001137551, intron 1 of 11)	2776	NM_001137553	9208	Hs.471779	NM_004735	ENSG00000124831	LRRFIP1	FLAP-1|FLAP1|FLIIAP1|GCF-2|GCF2|HUFI-1|TRIP	LRR binding FLII interacting protein 1	protein-coding
1521	chr8	38171131	38184754	+	0	NA	intron (NM_001204878, intron 1 of 3)	L1MB5|LINE|L1	1087	NM_001204878	9530	Hs.194726	NM_004874	ENSG00000156735	BAG4	BAG-4|SODD	BCL2 associated athanogene 4	protein-coding
771	chr19	27705982	27719969	+	0	NA	Intergenic	MER11C|LTR|ERVK	-80456	NR_110688	101927151	Hs.567934	NR_110687	ENSG00000267575	LOC101927151	-	uncharacterized LOC101927151	ncRNA
388	chr12	95612389	95664127	+	0	NA	Intergenic	Intergenic	-10997	NR_077225	100132594	Hs.676211	NR_077225	ENSG00000257150	PGAM1P5	-	phosphoglycerate mutase 1 pseudogene 5	pseudo
289	chr11	65418499	65457829	+	0	NA	non-coding (NR_131012, exon 1 of 1)	non-coding (NR_131012, exon 1 of 1)	-6294	NR_030343	693197		NR_030343	ENSG00000283791	MIR612	MIRN612|hsa-mir-612	microRNA 612	ncRNA
95	chr1	151972584	152001693	+	0	NA	intron (NM_002966, intron 1 of 2)	AluSq|SINE|Alu	6721	NM_002966	6281	Hs.143873	NM_002966	ENSG00000197747	S100A10	42C|ANX2L|ANX2LG|CAL1L|CLP11|Ca[1]|GP11|P11|p10	S100 calcium binding protein A10	protein-coding
773	chr19	36391520	36423706	+	0	NA	intron (NM_001321917, intron 3 of 4)	intron (NM_001321917, intron 3 of 4)	11031	NM_133466	284406	Hs.558734	NM_133466	ENSG00000181007	ZFP82	ZNF545	ZFP82 zinc finger protein	protein-coding
598	chr16	57807352	57873371	+	0	NA	Intergenic	FLAM_A|SINE|Alu	29724	NM_001278081	388282	Hs.434720	NM_001278081		LOC388282	-	uncharacterized LOC388282	protein-coding
1155	chr3	189352803	189356434	+	0	NA	Intergenic	AluJr|SINE|Alu	-114024	NR_046722	100874027	Hs.616080	NR_046722	ENSG00000230115	TPRG1-AS2	-	TPRG1 antisense RNA 2	ncRNA
886	chr2	168480007	168494286	+	0	NA	intron (NM_001256126, intron 1 of 10)	intron (NM_001256126, intron 1 of 10)	30874	NM_001256126	253782	Hs.506829	NM_203463	ENSG00000172292	CERS6	CERS5|LASS6	ceramide synthase 6	protein-coding
500	chr14	77014484	77053236	+	0	NA	Intergenic	Intergenic	-5152	NM_024496	64207	Hs.179260	NM_024496	ENSG00000119669	IRF2BPL	C14orf4|EAP1|NEDAMSS	interferon regulatory factor 2 binding protein like	protein-coding
531	chr15	56017777	56061739	+	0	NA	Intergenic	Intergenic	-46146	NM_001329212	4734	Hs.1565	NM_006154	ENSG00000069869	NEDD4	NEDD4-1|RPF1	NEDD4 E3 ubiquitin protein ligase	protein-coding
287	chr11	64320874	64335856	+	0	NA	Intergenic	AluJo|SINE|Alu	10123	NM_001358516	25824	Hs.502823	NM_012094	ENSG00000126432	PRDX5	ACR1|AOEB166|B166|HEL-S-55|PLP|PMP20|PRDX6|PRXV|SBBI10|prx-V	peroxiredoxin 5	protein-coding
506	chr14	89911918	89937313	+	0	NA	3' UTR (NM_001284268, exon 6 of 6)	3' UTR (NM_001284268, exon 6 of 6)	29921	NM_001284269	90141	Hs.123232	NM_145231	ENSG00000140025	EFCAB11	C14orf143	EF-hand calcium binding domain 11	protein-coding
880	chr2	158479352	158511039	+	0	NA	intron (NM_001005476, intron 1 of 20)	AluSx3|SINE|Alu	38243	NM_003628	8502	Hs.407580	NM_003628	ENSG00000144283	PKP4	p0071	plakophilin 4	protein-coding
923	chr2	239243177	239281479	+	0	NA	intron (NM_006037, intron 2 of 26)	intron (NM_006037, intron 2 of 26)	-43134	NR_036229	100423043		NR_036229	ENSG00000265215	MIR4269	-	microRNA 4269	ncRNA
122	chr1	192511842	192561531	+	0	NA	Intergenic	Intergenic	-39087	NM_002922	5996	Hs.75256	NM_002922	ENSG00000090104	RGS1	1R20|BL34|HEL-S-87|IER1|IR20	regulator of G protein signaling 1	protein-coding
470	chr14	52896647	52928490	+	0	NA	intron (NM_006832, intron 3 of 14)	AluSz|SINE|Alu	38482	NM_001135000	10979	Hs.509343	NM_006832	ENSG00000073712	FERMT2	KIND2|MIG2|PLEKHC1|UNC112|UNC112B|mig-2	fermitin family member 2	protein-coding
1036	chr3	4982742	4997160	+	0	NA	Intergenic	Intergenic	-9990	NR_125915	100507582	Hs.434505	NR_037903	ENSG00000235831	BHLHE40-AS1	-	BHLHE40 antisense RNA 1	ncRNA
1123	chr3	153130192	153140896	+	0	NA	Intergenic	AluJr4|SINE|Alu	-26682	NM_002886	5912	Hs.98643	NM_002886	ENSG00000181467	RAP2B	-	RAP2B, member of RAS oncogene family	protein-coding
617	chr16	81554117	81587254	+	0	NA	intron (NM_030629, intron 1 of 20)	intron (NM_030629, intron 1 of 20)	36783	NR_107008	102465840		NR_107008	ENSG00000277255	MIR7854	hsa-mir-7854	microRNA 7854	ncRNA
71	chr1	94598971	94661945	+	0	NA	intron (NR_160780, intron 4 of 5)	LTR16C|LTR|ERVL	86756	NR_162147	113219466		NR_162147		MIR12133	-	microRNA 12133	ncRNA
981	chr21	14994687	15017832	+	0	NA	intron (NM_003489, intron 3 of 3)	intron (NM_003489, intron 3 of 3)	58741	NM_003489	8204	Hs.155017	NM_003489	ENSG00000180530	NRIP1	CAKUT3|RIP140	nuclear receptor interacting protein 1	protein-coding
693	chr17	65057458	65075248	+	0	NA	Intergenic	Intergenic	-9613	NM_006572	10672	Hs.515018	NM_006572	ENSG00000120063	GNA13	G13	G protein subunit alpha 13	protein-coding
569	chr15	96335819	96360343	+	0	NA	Intergenic	Intergenic	14316	NM_001145157	7026	Hs.347991	NM_021005	ENSG00000185551	NR2F2	ARP-1|ARP1|CHTD4|COUPTF2|COUPTFB|COUPTFII|NF-E3|SVP40|TFCOUP2	nuclear receptor subfamily 2 group F member 2	protein-coding
844	chr2	74835130	74876361	+	0	NA	intron (NM_000189, intron 2 of 17)	intron (NM_000189, intron 2 of 17)	23090	NM_000189	3099	Hs.406266	NM_000189	ENSG00000159399	HK2	HKII|HXK2	hexokinase 2	protein-coding
748	chr19	4368964	4391711	+	0	NA	intron (NM_003025, intron 1 of 9)	intron (NM_003025, intron 1 of 9)	20210	NM_003025	6455	Hs.97616	NM_003025	ENSG00000141985	SH3GL1	CNSA1|EEN|SH3D2B|SH3P8	SH3 domain containing GRB2 like 1, endophilin A2	protein-coding
1440	chr7	46511197	46577703	+	0	NA	Intergenic	Intergenic	152672	NR_134575	730338	Hs.640207	NR_134575	ENSG00000233539	LOC730338	-	uncharacterized LOC730338	ncRNA
476	chr14	61926631	61941167	+	0	NA	intron (NM_001367663, intron 1 of 7)	intron (NM_001367663, intron 1 of 7)	6204	NM_001367663	83851	Hs.404139	NM_031914	ENSG00000139973	SYT16	CHR14SYT|SYT14L|Strep14|syt14r	synaptotagmin 16	protein-coding
229	chr10	93410808	93480328	+	0	NA	intron (NM_013451, intron 3 of 53)	intron (NM_013451, intron 3 of 53)	36766	NM_013451	26509	Hs.602086	NM_013451	ENSG00000138119	MYOF	FER1L3	myoferlin	protein-coding
328	chr11	129315396	129318414	+	0	NA	Intergenic	Intergenic	-33741	NR_145484	399975		NM_207431		LOC399975	-	uncharacterized LOC399975	ncRNA
1427	chr7	26153058	26166783	+	0	NA	intron (NM_004289, intron 1 of 3)	intron (NM_004289, intron 1 of 3)	7722	NM_004289	9603	Hs.404741	NM_004289	ENSG00000050344	NFE2L3	NRF3	nuclear factor, erythroid 2 like 3	protein-coding
214	chr10	69323871	69363273	+	0	NA	intron (NM_001322367, intron 1 of 16)	intron (NM_001322367, intron 1 of 16)	24725	NM_000188	3098	Hs.370365	NM_000188	ENSG00000156515	HK1	HK|HK1-ta|HK1-tb|HK1-tc|HKD|HKI|HMSNR|HXK1|RP79|hexokinase	hexokinase 1	protein-coding
1367	chr6	53723683	53736065	+	0	NA	Intergenic	Intergenic	-64118	NM_001003760	401265	Hs.131064	NM_001003760	ENSG00000124743	KLHL31	BKLHD6|KBTBD1|KLHL|bA345L23.2	kelch like family member 31	protein-coding
703	chr17	72681995	72687943	+	0	NA	intron (NM_001352692, intron 7 of 9)	intron (NM_001352692, intron 7 of 9)	-44497	NR_033876	400619	Hs.447555	NR_033876	ENSG00000227036	LINC00511	LCAL5|onco-lncRNA-12	long intergenic non-protein coding RNA 511	ncRNA
1017	chr22	36451457	36466232	+	0	NA	Intergenic	AluSx1|SINE|Alu	22796	NM_012473	25828	Hs.211929	NM_012473	ENSG00000100348	TXN2	COXPD29|MT-TRX|MTRX|TRX2|TXN	thioredoxin 2	protein-coding
469	chr14	51602979	51689855	+	0	NA	intron (NM_001042481, intron 2 of 14)	intron (NM_001042481, intron 2 of 14)	5327	NR_037676	145438	Hs.645410	NR_037676	ENSG00000273888	FRMD6-AS1	C14orf82	FRMD6 antisense RNA 1	ncRNA
1204	chr4	85937804	85968796	+	0	NA	intron (NM_031305, intron 2 of 6)	intron (NM_031305, intron 2 of 6)	23284	NM_031305	83478	Hs.444229	NM_031305	ENSG00000138639	ARHGAP24	FILGAP|RC-GAP72|RCGAP72|p73|p73RhoGAP	Rho GTPase activating protein 24	protein-coding
646	chr17	35783236	35789231	+	0	NA	intron (NR_111988, intron 1 of 8)	AluSq2|SINE|Alu	9408	NM_024302	79148	Hs.380710	NM_024302	ENSG00000271447	MMP28	EPILYSIN|MM28|MMP-25|MMP-28|MMP25	matrix metallopeptidase 28	protein-coding
1302	chr5	148960678	149050264	+	0	NA	intron (NM_024577, intron 16 of 16)	MLT1K|LTR|ERVL-MaLR	56938	NR_030310	693169		NR_030310	ENSG00000207714	MIR584	MIRN584|hsa-mir-584	microRNA 584	ncRNA
334	chr12	6044158	6094281	+	0	NA	intron (NM_000552, intron 10 of 51)	MIR|SINE|MIR	-29036	NR_145989	109729112		NR_145989		SNORA120	-	small nucleolar RNA, H/ACA box 120	snoRNA
632	chr17	4294176	4364275	+	0	NA	intron (NM_003342, intron 1 of 5)	AluSx3|SINE|Alu	37449	NM_003342	7326	Hs.741319	NM_003342	ENSG00000132388	UBE2G1	E217K|UBC7|UBE2G	ubiquitin conjugating enzyme E2 G1	protein-coding
570	chr15	98657449	98690086	+	0	NA	intron (NM_000875, intron 1 of 20)	intron (NM_000875, intron 1 of 20)	-22546	NR_126453	104472848	Hs.349049	NR_126453		IRAIN	IGF1R-AS	IGF1R antisense imprinted non-protein coding RNA	ncRNA
1373	chr6	80438672	80460967	+	0	NA	Intergenic	Intergenic	343148	NM_183050	594	Hs.156414	NM_000056	ENSG00000083123	BCKDHB	BCKDE1B|BCKDH E1-beta|E1B	branched chain keto acid dehydrogenase E1 subunit beta	protein-coding
1422	chr7	20326641	20365065	+	0	NA	intron (NM_002214, intron 1 of 13)	L2a|LINE|L2	-14091	NR_110119	101927811	Hs.285724	NR_110119	ENSG00000271133	LOC101927811	-	uncharacterized LOC101927811	ncRNA
576	chr16	2891055	2916604	+	0	NA	Intergenic	AluSz|SINE|Alu	-8150	NM_032296	84256	Hs.655321	NM_020912	ENSG00000059122	FLYWCH1	-	FLYWCH-type zinc finger 1	protein-coding
665	chr17	46182854	46200050	+	0	NA	intron (NM_001193465, intron 2 of 15).2	intron (NM_001193465, intron 2 of 15).2	1330	NM_001193466	284058	Hs.648744	NM_015443	ENSG00000120071	KANSL1	CENP-36|KDVS|KIAA1267|MSL1v1|NSL1|hMSL1v1	KAT8 regulatory NSL complex subunit 1	protein-coding
1362	chr6	47103643	47136362	+	0	NA	Intergenic	Charlie1b|DNA|hAT-Charlie	-77670	NM_025048	266977	Hs.733762	NM_025048	ENSG00000153292	ADGRF1	GPR110|KPG_012|PGR19|hGPCR36	adhesion G protein-coupled receptor F1	protein-coding
640	chr17	27331978	27353657	+	0	NA	Intergenic	MIRc|SINE|MIR	48703	NM_001348350	26118	Hs.446017	NM_015626	ENSG00000109046	WSB1	SWIP1|WSB-1	WD repeat and SOCS box containing 1	protein-coding
1012	chr22	31626423	31683901	+	0	NA	intron (NM_001326416, intron 1 of 10)	MLT1J1|LTR|ERVL-MaLR	7053	NM_001326416	23761	Hs.420559	NM_014338	ENSG00000241878	PISD	DJ858B16|PSD|PSDC|PSSC|dJ858B16.2	phosphatidylserine decarboxylase	protein-coding
1264	chr5	67081125	67096094	+	0	NA	intron (NM_001297651, intron 2 of 25)	intron (NM_001297651, intron 2 of 25)	83954	NM_001290227	375449	Hs.595458	NM_015183	ENSG00000069020	MAST4	-	microtubule associated serine/threonine kinase family member 4	protein-coding
1335	chr6	17862893	17885206	+	0	NA	intron (NM_001105567, intron 3 of 36)	intron (NM_001105567, intron 3 of 36)	113586	NM_001105566	63971	Hs.94499	NM_022113	ENSG00000137177	KIF13A	RBKIN|bA500C11.2	kinesin family member 13A	protein-coding
1307	chr5	150137757	150144732	+	0	NA	intron (NM_002609, intron 1 of 22)	intron (NM_002609, intron 1 of 22)	14601	NM_001355017	5159	Hs.509067	NM_002609	ENSG00000113721	PDGFRB	CD140B|IBGC4|IMF1|JTK12|KOGS|PDGFR|PDGFR-1|PDGFR1|PENTT	platelet derived growth factor receptor beta	protein-coding
1486	chr7	134364181	134369864	+	0	NA	Intergenic	Intergenic	-50092	NM_032826	84912	Hs.490181	NM_032826	ENSG00000205060	SLC35B4	YEA|YEA4	solute carrier family 35 member B4	protein-coding
1259	chr5	59590334	59598869	+	0	NA	intron (NM_001165899, intron 3 of 16)	AluSq|SINE|Alu	-6976	NM_001364604	5144	Hs.117545	NM_006203	ENSG00000113448	PDE4D	ACRDYS2|DPDE3|HSPDE4D|PDE43|PDE4DN2|STRK1	phosphodiesterase 4D	protein-coding
400	chr12	110543767	110586205	+	0	NA	intron (NR_138550, intron 1 of 4)	AluSq2|SINE|Alu	18332	NR_138550	160760	Hs.13854	NM_139283	ENSG00000196850	PPTC7	TA-PP2C|TAPP2C	PTC7 protein phosphatase homolog	protein-coding
1509	chr8	26448247	26462636	+	0	NA	Intergenic	MER21C|LTR|ERVL	58431	NM_007257	10687	Hs.591838	NM_007257	ENSG00000240694	PNMA2	MA2|MM2|RGAG2	PNMA family member 2	protein-coding
188	chr10	5538802	5552240	+	0	NA	Intergenic	MIRb|SINE|MIR	-19275	NR_120496	100132159	Hs.239600	NR_120496		CALML3-AS1	-	CALML3 antisense RNA 1	ncRNA
498	chr14	75449563	75489426	+	0	NA	3' UTR (NM_001135049, exon 4 of 4)	3' UTR (NM_001135049, exon 4 of 4)	37360	NM_001135049	122953	Hs.196482	NM_130469	ENSG00000140044	JDP2	JUNDM2	Jun dimerization protein 2	protein-coding
1633	chr9	127066089	127077158	+	0	NA	intron (NM_001190729, intron 8 of 17)	L1M6|LINE|L1	51012	NM_012098	23452	Hs.653262	NM_012098	ENSG00000136859	ANGPTL2	ARP2|HARP	angiopoietin like 2	protein-coding
1581	chr8	140981210	141027548	+	0	NA	Intergenic	Intergenic	-2300	NM_001352699	5747	Hs.395482	NM_005607	ENSG00000169398	PTK2	FADK|FAK|FAK1|FRNK|PPP1R71|p125FAK|pp125FAK	protein tyrosine kinase 2	protein-coding
1554	chr8	118055971	118109198	+	0	NA	intron (NM_000127, intron 1 of 10)	intron (NM_000127, intron 1 of 10)	29235	NM_000127	2131	Hs.492618	NM_000127	ENSG00000182197	EXT1	EXT|LGCR|LGS|TRPS2|TTV	exostosin glycosyltransferase 1	protein-coding
382	chr12	89349519	89398665	+	0	NA	Intergenic	Intergenic	-21591	NM_022652	1848	Hs.298654	NM_001946	ENSG00000139318	DUSP6	HH19|MKP3|PYST1	dual specificity phosphatase 6	protein-coding
1648	chrX	45759563	45790568	+	0	NA	Intergenic	Intergenic	-27941	NR_029636	407007		NR_029636	ENSG00000207725	MIR222	MIRN222|miRNA222|mir-222	microRNA 222	ncRNA
1569	chr8	127797995	127998998	+	0	NA	intron (NR_003367, intron 2 of 8)	intron (NR_003367, intron 2 of 8)	50227	NR_103558	641384	Hs.629674	NM_001037234	ENSG00000280055	TMEM75	-	transmembrane protein 75	ncRNA
431	chr13	73398212	73401916	+	0	NA	Intergenic	Intergenic	-164180	NR_047009	100874155	Hs.672679	NR_047009		LINC00392	-	long intergenic non-protein coding RNA 392	ncRNA
684	chr17	59749299	59808841	+	0	NA	intron (NM_001329400, intron 5 of 9)	MER47B|DNA|TcMar-Tigger	-62196	NR_029493	406991	Hs.444569	NR_029493	ENSG00000284190	MIR21	MIRN21|hsa-mir-21|miR-21|miRNA21	microRNA 21	ncRNA
406	chr12	121920987	121951302	+	0	NA	intron (NM_001178003, intron 5 of 17)	MER5C1|DNA|hAT-Charlie	17552	NM_001178003	144406	Hs.709837	NM_144668	ENSG00000158023	WDR66	CFAP251|CaM-IP4|SPGF33	WD repeat domain 66	protein-coding
244	chr10	124709625	124730159	+	0	NA	intron (NM_014661, intron 1 of 4)	AluSq2|SINE|Alu	15864	NR_120631	101927944	Hs.437448	NR_120630		FAM53B-AS1	-	FAM53B antisense RNA 1	ncRNA
1127	chr3	161026196	161042923	+	0	NA	intron (NM_001317912, intron 3 of 4)	L1PA7|LINE|L1	70173	NM_001349161	8706	Hs.418062	NM_003781	ENSG00000169255	B3GALNT1	B3GALT3|GLCT3|GLOB|Gb4Cer|P|P1|beta3Gal-T3|galT3	beta-1,3-N-acetylgalactosaminyltransferase 1 (globoside blood group)	protein-coding
1290	chr5	126779513	126810195	+	0	NA	intron (NR_134488, intron 1 of 11)	intron (NR_134488, intron 1 of 11)	17718	NM_001198557	4001	Hs.89497	NM_005573	ENSG00000113368	LMNB1	ADLD|LMN|LMN2|LMNB	lamin B1	protein-coding
616	chr16	81481076	81531583	+	0	NA	intron (NM_030629, intron 1 of 20)	intron (NM_030629, intron 1 of 20)	10975	NM_030629	80790	Hs.594095	NM_030629	ENSG00000153815	CMIP	TCMIP	c-Maf inducing protein	protein-coding
829	chr2	46952262	46968920	+	0	NA	intron (NM_001288951, intron 3 of 20)	MER5A1|DNA|hAT-Charlie	-18736	NM_001171511	90411	Hs.662152	NM_139279	ENSG00000180398	MCFD2	F5F8D|F5F8D2|LMAN1IP|SDNSF	multiple coagulation factor deficiency 2	protein-coding
1122	chr3	150369495	150374095	+	0	NA	Intergenic	Intergenic	-36503	NM_014779	9819	Hs.722470	NM_014779	ENSG00000196428	TSC22D2	TILZ4a|TILZ4b|TILZ4c	TSC22 domain family member 2	protein-coding
1396	chr6	140044392	140063139	+	0	NA	intron (NR_121623, intron 1 of 1)	intron (NR_121623, intron 1 of 1)	-62504	NR_121624	103352541	Hs.582647	NR_121624		LOC103352541	-	uncharacterized LOC103352541	ncRNA
610	chr16	70682146	70718380	+	0	NA	intron (NM_001351157, intron 13 of 17)	intron (NM_001351157, intron 13 of 17)	-14210	NM_138383	92154	Hs.432387	NM_138383	ENSG00000132613	MTSS2	ABBA|ABBA-1|ABBA1|MTSS1L	MTSS I-BAR domain containing 2	protein-coding
153	chr1	223698845	223753310	+	0	NA	intron (NM_001146068, intron 2 of 20)	intron (NM_001146068, intron 2 of 20)	13538	NM_001748	824	Hs.350899	NM_001748	ENSG00000162909	CAPN2	CANP2|CANPL2|CANPml|mCANP	calpain 2	protein-coding
1186	chr4	37456678	37488389	+	0	NA	intron (NM_001104629, intron 1 of 3)	L2|LINE|L2	18608	NM_001104629	55286	Hs.107527	NM_018302	ENSG00000154274	C4orf19	-	chromosome 4 open reading frame 19	protein-coding
477	chr14	63855277	63897939	+	0	NA	intron (NM_015180, intron 1 of 114)	AluY|SINE|Alu	23604	NM_015180	23224	Hs.745014	NM_015180	ENSG00000054654	SYNE2	EDMD5|KASH2|NUA|NUANCE|Nesp2|Nesprin-2|SYNE-2|TROPH	spectrin repeat containing nuclear envelope protein 2	protein-coding
952	chr20	45505817	45519732	+	0	NA	exon (NM_006652, exon 2 of 2)	exon (NM_006652, exon 2 of 2)	2848	NM_006652	10816	Hs.370724	NM_006652	ENSG00000101446	SPINT3	HKIB9	serine peptidase inhibitor, Kunitz type 3	protein-coding
887	chr2	172429832	172464844	+	0	NA	intron (NM_001365530, intron 1 of 25)	AluSx1|SINE|Alu	18684	NR_157573	101929947	Hs.710861	NR_157573		ITGA6-AS1	-	ITGA6 antisense RNA 1	ncRNA
1616	chr9	91192304	91212016	+	0	NA	Intergenic	L1MB7|LINE|L1	83098	NR_135306	100129347	Hs.522287	NR_135306	ENSG00000229694	LINC00484	C9orf73	long intergenic non-protein coding RNA 484	ncRNA
280	chr11	59536708	59573940	+	0	NA	Intergenic	AluY|SINE|Alu	39834	NR_036120	100422880		NR_036120	ENSG00000264559	MIR3162	mir-3162	microRNA 3162	ncRNA
554	chr15	80849435	80857594	+	0	NA	intron (NM_018689, intron 1 of 28)	L2c|LINE|L2	-11441	NR_030393	693132		NR_030393	ENSG00000208003	MIR549A	MIR549|MIRN549|hsa-mir-549|hsa-mir-549a|mir-549a	microRNA 549a	ncRNA
286	chr11	64262797	64278154	+	0	NA	intron (NM_004322, intron 2 of 2)	CpG	-13864	NM_001170726	56834	Hs.523763	NM_020155	ENSG00000173264	GPR137	C11orf4|GPR137A|TM7SF1L1	G protein-coupled receptor 137	protein-coding
507	chr14	93027745	93056921	+	0	NA	intron (NM_001142594, intron 3 of 10).2	intron (NM_001142594, intron 3 of 10).2	-5359	NM_001363707	3705	Hs.308122	NM_014216	ENSG00000100605	ITPK1	ITRPK1	inositol-tetrakisphosphate 1-kinase	protein-coding
49	chr1	54851876	54884379	+	0	NA	intron (NM_014762, intron 5 of 8)	L1ME4c|LINE|L1	19068	NM_014762	1718	Hs.498727	NM_014762	ENSG00000116133	DHCR24	DCE|Nbla03646|SELADIN1|seladin-1	24-dehydrocholesterol reductase	protein-coding
18	chr1	22738284	22750993	+	0	NA	intron (NM_004442, intron 1 of 15)	AluJo|SINE|Alu	25121	NR_039832	100616391		NR_039832	ENSG00000265422	MIR4684	-	microRNA 4684	ncRNA
1211	chr4	118345176	118350423	+	0	NA	intron (NM_003619, intron 1 of 12)	AluJo|SINE|Alu	5204	NM_003619	8492	Hs.445857	NM_003619	ENSG00000164099	PRSS12	BSSP-3|BSSP3|MRT1	serine protease 12	protein-coding
1605	chr9	72127361	72155478	+	0	NA	intron (NM_001242507, intron 1 of 13)	intron (NM_001242507, intron 1 of 13)	-7932	NM_001242505	9615	Hs.494163	NM_004293	ENSG00000119125	GDA	CYPIN|GAH|GUANASE|NEDASIN	guanine deaminase	protein-coding
1049	chr3	24220202	24243761	+	0	NA	intron (NM_001354708, intron 2 of 9)	intron (NM_001354708, intron 2 of 9)	80657	NR_121667	101927854	Hs.570625	NR_121667		LOC101927854	-	uncharacterized LOC101927854	ncRNA
454	chr14	21217993	21267055	+	0	NA	intron (NM_001077442, intron 1 of 7)	intron (NM_001077442, intron 1 of 7)	26955	NM_001077443	3183	Hs.508848	NM_004500	ENSG00000092199	HNRNPC	C1|C2|HNRNP|HNRPC|SNRPC	heterogeneous nuclear ribonucleoprotein C (C1/C2)	protein-coding
1455	chr7	76954165	76964506	+	0	NA	Intergenic	Intergenic	-21487	NR_023383	441263	Hs.675888	NR_023383	ENSG00000265479	DTX2P1-UPK3BP1-PMS2P11	PMS2L11	DTX2P1-UPK3BP1-PMS2P11 readthrough, transcribed pseudogene	pseudo
1637	chr9	129459003	129510074	+	0	NA	Intergenic	Intergenic	-4122	NR_038955	100506190	Hs.529860	NR_038955		LINC00963	MetaLnc9	long intergenic non-protein coding RNA 963	ncRNA
761	chr19	15298986	15319967	+	0	NA	intron (NM_001330384, intron 1 of 11)	L1M5|LINE|L1	23063	NM_001330384	23476	Hs.187763	NM_014299	ENSG00000141867	BRD4	CAP|HUNK1|HUNKI|MCAP	bromodomain containing 4	protein-coding
1632	chr9	125513122	125542329	+	0	NA	intron (NM_001006618, intron 7 of 7)	intron (NM_001006618, intron 7 of 7)	179483	NM_001006618	79109	Hs.495138	NM_024117	ENSG00000119487	MAPKAP1	JC310|MIP1|SIN1|SIN1b|SIN1g	MAPK associated protein 1	protein-coding
1579	chr8	140587959	140599044	+	0	NA	intron (NM_001164623, intron 1 of 17)	intron (NM_001164623, intron 1 of 17)	42132	NM_012154	27161	Hs.660189	NM_012154	ENSG00000123908	AGO2	CASC7|EIF2C2|LINC00980|PPD|Q10	argonaute RISC catalytic component 2	protein-coding
59	chr1	85279133	85351729	+	0	NA	Intergenic	L1MA9|LINE|L1	-38799	NM_001320715	8915	Hs.193516	NM_003921	ENSG00000142867	BCL10	CARMEN|CIPER|CLAP|IMD37|c-E10|mE10	BCL10 immune signaling adaptor	protein-coding
407	chr12	122095013	122131371	+	0	NA	intron (NM_014938, intron 1 of 16).2	L1ME4a|LINE|L1	34436	NM_014938	22877	Hs.437153	NM_014938	ENSG00000175727	MLXIP	MIR|MONDOA|bHLHe36	MLX interacting protein	protein-coding
1095	chr3	112730350	112753314	+	0	NA	non-coding (NR_110017, exon 2 of 5)	non-coding (NR_110017, exon 2 of 5)	4743	NR_162092	113218483		NR_162092		MIR9900	-	microRNA 9900	ncRNA
32	chr1	36343119	36408624	+	0	NA	intron (NM_032017, intron 1 of 11)	AluSq2|SINE|Alu	10053	NM_001282547	83931	Hs.471768	NM_032017	ENSG00000196182	STK40	SHIK|SgK495	serine/threonine kinase 40	protein-coding
1377	chr6	106119058	106135973	+	0	NA	Intergenic	AluSz|SINE|Alu	28574	NM_182907	639	Hs.436023	NM_001198	ENSG00000057657	PRDM1	BLIMP1|PRDI-BF1	PR/SET domain 1	protein-coding
74	chr1	94962334	95005250	+	0	NA	intron (NM_144988, intron 3 of 3)	AluSc8|SINE|Alu	55764	NR_033998	729970	Hs.297988	NR_033998	ENSG00000235501	LOC729970	-	hCG2028352-like	ncRNA
647	chr17	37692196	37718209	+	0	NA	intron (NM_001304286, intron 5 of 6)	AluJb|SINE|Alu	39857	NM_001304286	6928	Hs.191144	NM_000458	ENSG00000275410	HNF1B	FJHN|HNF-1-beta|HNF-1B|HNF1beta|HNF2|HPC11|LF-B3|LFB3|MODY5|TCF-2|TCF2|VHNF1	HNF1 homeobox B	protein-coding
1423	chr7	20777940	20798846	+	0	NA	Intergenic	Intergenic	-1507	NM_198956	221833	Hs.195922	NM_182700	ENSG00000164651	SP8	BTD	Sp8 transcription factor	protein-coding
1013	chr22	32692894	32724430	+	0	NA	intron (NM_003490, intron 6 of 13)	intron (NM_003490, intron 6 of 13)	-92154	NM_000362	7078	Hs.644633	NM_000362	ENSG00000100234	TIMP3	HSMRK222|K222|K222TA2|SFD	TIMP metallopeptidase inhibitor 3	protein-coding
1363	chr6	47403771	47421885	+	0	NA	Intergenic	AluJr|SINE|Alu	-64961	NM_012120	23607	Hs.485518	NM_012120	ENSG00000198087	CD2AP	CMS	CD2 associated protein	protein-coding
814	chr2	36559679	36579437	+	0	NA	intron (NM_001042548, intron 5 of 8)	intron (NM_001042548, intron 5 of 8)	28610	NM_005102	9637	Hs.258563	NM_005102	ENSG00000171055	FEZ2	HUM3CL	fasciculation and elongation protein zeta 2	protein-coding
1303	chr5	149153390	149176649	+	0	NA	intron (NM_001370418, intron 1 of 18)	intron (NM_001370418, intron 1 of 18)	23288	NM_001301015	22885	Hs.49688	NM_014945	ENSG00000173210	ABLIM3	HMFN1661	actin binding LIM protein family member 3	protein-coding
577	chr16	3939315	3962657	+	0	NA	promoter-TSS (NR_120311)	promoter-TSS (NR_120311)	-542	NR_120311	102724927	Hs.364739	NR_120311	ENSG00000262185	LOC102724927	-	uncharacterized LOC102724927	ncRNA
351	chr12	31487366	31532295	+	0	NA	intron (NM_001308339, intron 1 of 22)	L2a|LINE|L2	-80093	NR_046909	100874249	Hs.627628	NR_046909	ENSG00000255867	DENND5B-AS1	-	DENND5B antisense RNA 1	ncRNA
1372	chr6	73564762	73610550	+	0	NA	Intergenic	AluJr|SINE|Alu	66336	NM_012434	26503	Hs.597422	NM_012434	ENSG00000119899	SLC17A5	AST|ISSD|NSD|SD|SIALIN|SIASD|SLD	solute carrier family 17 member 5	protein-coding
718	chr17	81328786	81345705	+	0	NA	Intergenic	Intergenic	-27997	NR_038080	284185	Hs.631762	NM_178519		LINC00482	C17orf55	long intergenic non-protein coding RNA 482	ncRNA
1274	chr5	78485505	78645788	+	0	NA	intron (NM_005779, intron 2 of 4)	intron (NM_005779, intron 2 of 4)	83126	NM_005779	10184	Hs.79299	NM_005779	ENSG00000145685	LHFPL2	-	LHFPL tetraspan subfamily member 2	protein-coding
1140	chr3	177344500	177368850	+	0	NA	Intergenic	L2a|LINE|L2	62233	NR_047465	100820709	Hs.518409	NR_047465	ENSG00000203645	LINC00501	-	long intergenic non-protein coding RNA 501	ncRNA
739	chr18	54232084	54264748	+	0	NA	Intergenic	Intergenic	-21063	NM_001351621	11201	Hs.438533	NM_007195	ENSG00000101751	POLI	RAD30B|RAD3OB|eta2	DNA polymerase iota	protein-coding
1598	chr9	63112905	63122844	+	0	NA	intron (NR_046175, intron 3 of 3)	intron (NR_046175, intron 3 of 3)	7345	NR_136299	101929583	Hs.404758	NR_136299		LOC101929583	-	methylenetetrahydrofolate dehydrogenase (NADP+ dependent) 1 like pseudogene	pseudo
1187	chr4	39515423	39520964	+	0	NA	intron (NM_001184701, intron 1 of 10)	AluSx|SINE|Alu	9246	NM_003359	7358	Hs.572518	NM_003359	ENSG00000109814	UGDH	GDH|UDP-GlcDH|UDPGDH|UGD	UDP-glucose 6-dehydrogenase	protein-coding
649	chr17	38863229	38882596	+	0	NA	intron (NR_073384, intron 1 of 7)	intron (NR_073384, intron 1 of 7)	2854	NR_073384	3927	Hs.741156	NM_006148	ENSG00000002834	LASP1	Lasp-1|MLN50	LIM and SH3 protein 1	protein-coding
353	chr12	32435852	32455093	+	0	NA	intron (NM_001370298, intron 1 of 16)	intron (NM_001370298, intron 1 of 16)	-40500	NM_001330374	121512	Hs.117835	NM_139241	ENSG00000139132	FGD4	CMT4H|FRABP|ZFYVE6	FYVE, RhoGEF and PH domain containing 4	protein-coding
466	chr14	50657904	50680922	+	0	NA	Intergenic	Intergenic	-1107	NM_021818	60485	Hs.642842	NM_021818	ENSG00000151748	SAV1	SAV|WW45|WWP4	salvador family WW domain containing protein 1	protein-coding
1397	chr6	142832735	142851748	+	0	NA	intron (NM_006734, intron 1 of 9)	intron (NM_006734, intron 1 of 9)	102935	NM_006734	3097	Hs.510172	NM_006734	ENSG00000010818	HIVEP2	HIV-EP2|MBP-2|MIBP1|MRD43|SHN2|ZAS2|ZNF40B	human immunodeficiency virus type I enhancer binding protein 2	protein-coding
1048	chr3	16059467	16078325	+	0	NA	Intergenic	Intergenic	-105784	NM_001319051	117248	Hs.411308	NM_054110	ENSG00000131386	GALNT15	GALNACT15|GALNT13|GALNT7|GALNTL2|PIH5|pp-GalNAc-T15	polypeptide N-acetylgalactosaminyltransferase 15	protein-coding
1075	chr3	66629160	66664290	+	0	NA	Intergenic	AluSz6|SINE|Alu	91611	NR_135533	105377143	Hs.553944	NR_135533		LOC105377143	-	uncharacterized LOC105377143	ncRNA
1182	chr4	15649969	15697297	+	0	NA	Intergenic	L1MEc|LINE|L1	-8194	NM_001145191	285550	Hs.399980	NM_001145191	ENSG00000237765	FAM200B	C4orf53	family with sequence similarity 200 member B	protein-coding
1578	chr8	133640333	133652832	+	0	NA	Intergenic	Intergenic	37484	NR_134462	105375773	Hs.445172	NR_134462		LOC105375773	-	uncharacterized LOC105375773	ncRNA
63	chr1	89884133	89975790	+	0	NA	intron (NM_001134479, intron 2 of 2)	MER1B|DNA|hAT-Charlie	65005	NR_002830	492303	Hs.550796	NR_002830		GEMIN8P4	-	gem nuclear organelle associated protein 8 pseudogene 4	pseudo
737	chr18	32366023	32383736	+	0	NA	intron (NM_001242409, intron 2 of 5)	intron (NM_001242409, intron 2 of 5)	96003	NM_001242409	64762	Hs.444314	NM_022751	ENSG00000141441	GAREM1	C18orf11|FAM59A|GAREM|Gm944	GRB2 associated regulator of MAPK1 subtype 1	protein-coding
445	chr13	109151737	109157512	+	0	NA	intron (NM_015011, intron 32 of 34)	intron (NM_015011, intron 32 of 34)	12679	NR_047700	100885782	Hs.655942	NR_047700	ENSG00000236242	MYO16-AS1	-	MYO16 antisense RNA 1	ncRNA
1545	chr8	95096361	95112757	+	0	NA	intron (NR_148914, intron 9 of 11)	LTR40b|LTR|ERVL	-29226	NM_024613	79666	Hs.29724	NM_024613	ENSG00000175895	PLEKHF2	EAPF|PHAFIN2|ZFYVE18	pleckstrin homology and FYVE domain containing 2	protein-coding
460	chr14	34698527	34711039	+	0	NA	Intergenic	AluSx|SINE|Alu	9034	NM_021914	1073	Hs.180141	NM_021914	ENSG00000165410	CFL2	NEM7	cofilin 2	protein-coding
1294	chr5	135705123	135720428	+	0	NA	intron (NM_001349335, intron 3 of 10)	intron (NM_001349335, intron 3 of 10)	-58840	NR_027127	340074	Hs.434633	NR_027127	ENSG00000251045	SLC25A48-AS1	LINC01959	SLC25A48 antisense RNA 1	ncRNA
1126	chr3	160400949	160419495	+	0	NA	intron (NM_001002800, intron 5 of 23)	MER20|DNA|hAT-Charlie	5477	NR_029525	406951		NR_029525	ENSG00000198987	MIR16-2	MIRN16-2|mir-16-2|mir-16-3	microRNA 16-2	ncRNA
1033	chr22	46408848	46467101	+	0	NA	intron (NM_014246, intron 3 of 34)	intron (NM_014246, intron 3 of 34)	99646	NM_014246	9620	Hs.252387	NM_014246	ENSG00000075275	CELSR1	ADGRC1|CDHF9|FMI2|HFMI2|ME2	cadherin EGF LAG seven-pass G-type receptor 1	protein-coding
1392	chr6	136995032	137037909	+	0	NA	intron (NM_001278722, intron 2 of 6)	intron (NM_001278722, intron 2 of 6)	-23239	NR_027994	100294720	Hs.520412	NR_027994	ENSG00000225391	NHEG1	-	neuroblastoma highly expressed 1	ncRNA
579	chr16	11357231	11380152	+	0	NA	Intergenic	L1MEg|LINE|L1	23232	NM_152308	116028	Hs.347524	NM_152308	ENSG00000175643	RMI2	BLAP18|C16orf75	RecQ mediated genome instability 2	protein-coding
1612	chr9	81806478	81848569	+	0	NA	Intergenic	Intergenic	-85914	NR_026851	347127	Hs.215235	NM_198509	ENSG00000240632	SPATA31D5P	FAM75D5|FAM75D5P	SPATA31 subfamily D member 5, pseudogene	pseudo
958	chr20	49763870	49825019	+	0	NA	Intergenic	Intergenic	-18269	NM_001260491	23315	Hs.444202	NM_015266	ENSG00000197818	SLC9A8	NHE-8|NHE8	solute carrier family 9 member A8	protein-coding
605	chr16	68986256	68995735	+	0	NA	intron (NM_024562, intron 15 of 17)	L2|LINE|L2	-114658	NM_001199280	3038	Hs.592069	NM_005329	ENSG00000103044	HAS3	-	hyaluronan synthase 3	protein-coding
38	chr1	42924385	42969618	+	0	NA	intron (NM_006516, intron 1 of 9)	intron (NM_006516, intron 1 of 9)	11867	NM_006516	6513	Hs.473721	NM_006516	ENSG00000117394	SLC2A1	CSE|DYT17|DYT18|DYT9|EIG12|GLUT|GLUT-1|GLUT1|GLUT1DS|HTLVR|PED|SDCHCN	solute carrier family 2 member 1	protein-coding
409	chr12	122720717	122739379	+	0	NA	exon (NM_032554, exon 1 of 1)	exon (NM_032554, exon 1 of 1)	796	NM_032554	27198	Hs.610873	NM_032554	ENSG00000196917	HCAR1	FKSG80|GPR104|GPR81|HCA1|LACR1|TA-GPCR|TAGPCR	hydroxycarboxylic acid receptor 1	protein-coding
1617	chr9	94799340	94818317	+	0	NA	intron (NM_032823, intron 5 of 14)	intron (NM_032823, intron 5 of 14)	-1134	NR_031755	100313780		NR_031755	ENSG00000252153	MIR2278	mir-2278	microRNA 2278	ncRNA
763	chr19	16068328	16096555	+	0	NA	intron (NM_001367836, intron 3 of 8)	AluSq2|SINE|Alu	5425	NM_001367838	7171	Hs.631618	NM_003290	ENSG00000167460	TPM4	HEL-S-108	tropomyosin 4	protein-coding
1599	chr9	63337187	63350532	+	0	NA	intron (NR_160665, intron 3 of 3)	intron (NR_160665, intron 3 of 3)	9321	NR_160668	100996643		NR_160664		LOC100996643	-	methylenetetrahydrofolate dehydrogenase (NADP+ dependent) 1 like pseudogene	pseudo
889	chr2	177161973	177172874	+	0	NA	Intergenic	Intergenic	44988	NR_157853	105373759		NR_157853		LOC105373759	-	uncharacterized LOC105373759	ncRNA
795	chr19	54179521	54192611	+	0	NA	intron (NM_001146083, intron 3 of 6).5	AluSp|SINE|Alu	3514	NM_001146056	79143	Hs.467279	NM_024298	ENSG00000125505	MBOAT7	BB1|LENG4|LPIAT|LPLAT|LRC4|MBOA7|MRT57|OACT7|hMBOA-7	membrane bound O-acyltransferase domain containing 7	protein-coding
1231	chr4	173181601	173193002	+	0	NA	intron (NM_017423, intron 1 of 11)	intron (NM_017423, intron 1 of 11)	-17649	NR_134241	101930370	Hs.563191	NR_134241	ENSG00000245213	LOC101930370	-	uncharacterized LOC101930370	ncRNA
255	chr11	12149445	12243386	+	0	NA	intron (NR_144420, intron 3 of 27)	L2|LINE|L2	32732	NR_106739	102466906		NR_106739	ENSG00000275373	MIR6124	hsa-mir-6124	microRNA 6124	ncRNA
509	chr14	101706409	101733701	+	0	NA	Intergenic	L1MC3|LINE|L1	-10382	NR_026774	145200	Hs.150840	NR_026774	ENSG00000258512	LINC00239	C14orf72|NCRNA00239	long intergenic non-protein coding RNA 239	ncRNA
1636	chr9	129137238	129147853	+	0	NA	exon (NM_001271832, exon 8 of 9)	exon (NM_001271832, exon 8 of 9)	30857	NM_001193397	5524	Hs.400740	NM_021131	ENSG00000119383	PTPA	PP2A|PPP2R4|PR53	protein phosphatase 2 phosphatase activator	protein-coding
827	chr2	46064602	46082813	+	0	NA	intron (NM_005400, intron 10 of 14)	intron (NM_005400, intron 10 of 14)	-223700	NM_001430	2034	Hs.468410	NM_001430	ENSG00000116016	EPAS1	ECYT4|HIF2A|HLF|MOP2|PASD2|bHLHe73	endothelial PAS domain protein 1	protein-coding
566	chr15	92800386	92845953	+	0	NA	Intergenic	Intergenic	27685	NR_033769	728619	Hs.684129	NR_033769		ASB9P1	-	ankyrin repeat and SOCS box containing 9 pseudogene 1	pseudo
675	chr17	50636212	50703416	+	0	NA	intron (NM_003786, intron 17 of 30)	AluJr|SINE|Alu	34933	NM_001144070	8714	Hs.463421	NM_003786	ENSG00000108846	ABCC3	ABC31|EST90757|MLP2|MOAT-D|MRP3|cMOAT2	ATP binding cassette subfamily C member 3	protein-coding
1144	chr3	183259482	183292341	+	0	NA	intron (NM_015078, intron 15 of 29)	AluJo|SINE|Alu	22658	NM_032047	84002	Hs.718506	NM_032047	ENSG00000176597	B3GNT5	B3GN-T5|beta3Gn-T5	UDP-GlcNAc:betaGal beta-1,3-N-acetylglucosaminyltransferase 5	protein-coding
1483	chr7	129945427	129975548	+	0	NA	Intergenic	AluSq2|SINE|Alu	-7527	NM_001202498	7328	Hs.643548	NM_003344	ENSG00000186591	UBE2H	E2-20K|GID3|UBC8|UBCH|UBCH2	ubiquitin conjugating enzyme E2 H	protein-coding
1270	chr5	74240743	74258447	+	0	NA	Intergenic	Intergenic	58730	NR_105009	102503429	Hs.519391	NR_105009	ENSG00000248942	LINC01335	-	long intergenic non-protein coding RNA 1335	ncRNA
220	chr10	73886343	73940690	+	0	NA	intron (NM_001319191, intron 5 of 9)	intron (NM_001319191, intron 5 of 9)	2384	NM_002658	5328	Hs.77274	NM_002658	ENSG00000122861	PLAU	ATF|BDPLT5|QPD|UPA|URK|u-PA	plasminogen activator, urokinase	protein-coding
151	chr1	221957777	221976325	+	0	NA	intron (NR_149071, intron 1 of 2)	HERVH-int|LTR|ERV1	641	NR_149071	110806276		NR_149071		LINC02474	-	long intergenic non-protein coding RNA 2474	ncRNA
226	chr10	80189621	80202793	+	0	NA	intron (NM_001278408, intron 1 of 16)	MIRb|SINE|MIR	8284	NM_001278408	311	Hs.530291	NM_001157	ENSG00000122359	ANXA11	ALS23|ANX11|CAP-50|CAP50	annexin A11	protein-coding
712	chr17	77389084	77430774	+	0	NA	intron (NM_001293696, intron 1 of 9)	intron (NM_001293696, intron 1 of 9)	4852	NM_001293696	10801	Hs.440932	NM_006640	ENSG00000184640	SEPTIN9	AF17q25|MSF|MSF1|NAPB|PNUTL4|SEPT9|SINT1|SeptD1	septin 9	protein-coding
479	chr14	64400693	64438976	+	0	NA	exon (NM_001364837, exon 8 of 27)	exon (NM_001364837, exon 8 of 27)	31481	NM_005956	4522	Hs.652308	NM_005956	ENSG00000100714	MTHFD1	CIMAH|MTHFC|MTHFD	methylenetetrahydrofolate dehydrogenase, cyclohydrolase and formyltetrahydrofolate synthetase 1	protein-coding
1376	chr6	93675594	93681101	+	0	NA	Intergenic	Intergenic	-25670	NR_152794	643432	Hs.509936	NR_015362		TSG1	-	tumor suppressor TSG1	ncRNA
12	chr1	15832808	15872503	+	0	NA	intron (NM_015001, intron 1 of 14)	intron (NM_015001, intron 1 of 14)	-4508	NR_024279	729614	Hs.119298	NR_024279	ENSG00000179743	FLJ37453	-	uncharacterized LOC729614	ncRNA
545	chr15	72135811	72241098	+	0	NA	intron (NM_001012642, intron 1 of 11)	L1M5|LINE|L1	9333	NM_001012642	196996	Hs.596332	NM_001012642	ENSG00000175318	GRAMD2A	GRAMD2	GRAM domain containing 2A	protein-coding
560	chr15	89062093	89068661	+	0	NA	Intergenic	Intergenic	-23079	NM_007011	11057	Hs.122337	NM_007011	ENSG00000140526	ABHD2	HS1-2|LABH2|PHPS1-2	abhydrolase domain containing 2	protein-coding
522	chr15	36897733	36913295	+	0	NA	intron (NR_051953, intron 8 of 11)	intron (NR_051953, intron 8 of 11)	-18981	NR_024264	145845	Hs.302693	NM_001101327		LOC145845	-	uncharacterized LOC145845	ncRNA
315	chr11	102138000	102199935	+	0	NA	intron (NM_001282097, intron 3 of 7)	intron (NM_001282097, intron 3 of 7)	56519	NM_001195045	10413	Hs.503692	NM_006106	ENSG00000137693	YAP1	COB1|YAP|YAP2|YAP65|YKI	Yes associated protein 1	protein-coding
235	chr10	103168170	103197806	+	0	NA	intron (NM_001351187, intron 1 of 21)	intron (NM_001351187, intron 1 of 21)	-5931	NM_001351190	22978	Hs.97439	NM_012229	ENSG00000076685	NT5C2	GMP|NT5B|PNT5|SPG45|SPG65|cN-II	5'-nucleotidase, cytosolic II	protein-coding
169	chr1	235059727	235105781	+	0	NA	Intergenic	AluSx|SINE|Alu	-12936	NR_027454	731656	Hs.702477	NR_027454		LINC01348	-	long intergenic non-protein coding RNA 1348	ncRNA
1471	chr7	102060369	102078751	+	0	NA	intron (NM_001913, intron 3 of 22)	AluSx1|SINE|Alu	-215581	NM_020979	10603	Hs.489448	NM_020979	ENSG00000160999	SH2B2	APS	SH2B adaptor protein 2	protein-coding
924	chr20	354297	385975	+	0	NA	Intergenic	AluJb|SINE|Alu	-10493	NM_021158	57761	Hs.516826	NM_021158	ENSG00000101255	TRIB3	C20orf97|NIPK|SINK|SKIP3|TRB3	tribbles pseudokinase 3	protein-coding
878	chr2	152402087	152445077	+	0	NA	intron (NM_052905, intron 1 of 25)	intron (NM_052905, intron 1 of 25)	88408	NM_052905	114793	Hs.654630	NM_052905	ENSG00000157827	FMNL2	FHOD2	formin like 2	protein-coding
262	chr11	16880533	16924122	+	0	NA	intron (NM_001329630, intron 3 of 26)	L1MB7|LINE|L1	23695	NR_145810	109623465		NR_145810		SNORD147	-	small nucleolar RNA, C/D box 147	snoRNA
774	chr19	37686287	37706943	+	0	NA	3' UTR (NM_032689, exon 5 of 5)	3' UTR (NM_032689, exon 5 of 5)	-4300	NM_152605	163115	Hs.722657	NM_152605	ENSG00000196381	ZNF781	-	zinc finger protein 781	protein-coding
198	chr10	31864540	31885610	+	0	NA	intron (NM_001270696, intron 3 of 17)	intron (NM_001270696, intron 3 of 17)	33851	NM_001270699	94134	Hs.499264	NM_018287	ENSG00000165322	ARHGAP12	-	Rho GTPase activating protein 12	protein-coding
1576	chr8	130228300	130281498	+	0	NA	intron (NM_001362925, intron 3 of 29)	intron (NM_001362925, intron 3 of 29)	41634	NR_002765	29065	Hs.639318	NR_002765		ASAP1-IT1	ASAP1-IT|ASAP1IT|ASAP1IT1|DDEF1IT1|HSPC054|NCRNA00050	ASAP1 intronic transcript 1	ncRNA
843	chr2	72270918	72275056	+	0	NA	intron (NR_135773, intron 19 of 21)	intron (NR_135773, intron 19 of 21)	-125125	NM_019885	56603	Hs.91546	NM_019885	ENSG00000003137	CYP26B1	CYP26A2|P450RAI-2|P450RAI2|RHFCA	cytochrome P450 family 26 subfamily B member 1	protein-coding
100	chr1	157995016	158042281	+	0	NA	intron (NM_001286349, intron 1 of 12)	intron (NM_001286349, intron 1 of 12)	-6902	NR_145471	100505785	Hs.664656	NR_145471		KIRREL1-IT1	KIRREL-IT1	KIRREL1 intronic transcript 1	ncRNA
1430	chr7	32108653	32119140	+	0	NA	intron (NM_001322059, intron 3 of 17)	L1PA8|LINE|L1	-42460	NM_001322055	5137	Hs.143821	NM_005020	ENSG00000154678	PDE1C	DFNA74|Hcam3|cam-PDE 1C|hCam-3	phosphodiesterase 1C	protein-coding
488	chr14	68672079	68698351	+	0	NA	Intergenic	Intergenic	-56428	NR_135816	100996664		NR_135816		LOC100996664	-	uncharacterized LOC100996664	ncRNA
1128	chr3	161409371	161416734	+	0	NA	Intergenic	Intergenic	-13375	NR_102265	101243545	Hs.737526	NR_102265	ENSG00000240567	LINC02067	-	long intergenic non-protein coding RNA 2067	ncRNA
106	chr1	169565275	169570723	+	0	NA	intron (NM_000130, intron 3 of 24)	intron (NM_000130, intron 3 of 24)	18532	NM_000130	2153	Hs.30054	NM_000130	ENSG00000198734	F5	FVL|PCCF|RPRGL1|THPH2	coagulation factor V	protein-coding
131	chr1	204406208	204453780	+	0	NA	exon (NM_002646, exon 30 of 34)	exon (NM_002646, exon 30 of 34)	-18177	NM_032833	84919	Hs.304376	NM_032833	ENSG00000158615	PPP1R15B	CREP|MSSGM2	protein phosphatase 1 regulatory subunit 15B	protein-coding
1285	chr5	123808633	123820853	+	0	NA	Intergenic	Intergenic	269326	NM_001044723	1456	Hs.129206	NM_004384	ENSG00000151292	CSNK1G3	CKI-gamma 3|CSNK1G3L	casein kinase 1 gamma 3	protein-coding
694	chr17	65103063	65123353	+	0	NA	Intergenic	AluY|SINE|Alu	12396	NR_110801	100507002	Hs.729924	NR_110801		LOC100507002	-	uncharacterized LOC100507002	ncRNA
20	chr1	23528625	23568963	+	0	NA	Intergenic	MIRb|SINE|MIR	10707	NM_002167	3399	Hs.76884	NM_002167	ENSG00000117318	ID3	HEIR-1|bHLHb25	inhibitor of DNA binding 3, HLH protein	protein-coding
1046	chr3	14405147	14436231	+	0	NA	intron (NM_001134367, intron 2 of 14)	AluJb|SINE|Alu	18083	NR_103507	6533	Hs.529488	NM_003043	ENSG00000131389	SLC6A6	TAUT	solute carrier family 6 member 6	protein-coding
392	chr12	101042724	101054061	+	0	NA	exon (NM_178826, exon 13 of 27)	exon (NM_178826, exon 13 of 27)	-90166	NR_049838	100847078		NR_049838	ENSG00000265470	MIR548AQ	-	microRNA 548aq	ncRNA
896	chr2	181943629	181958237	+	0	NA	Intergenic	LTR78|LTR|ERV1	-3308	NR_048567	151242	Hs.10941	NM_001080545	ENSG00000150722	PPP1R1C	IPP5	protein phosphatase 1 regulatory inhibitor subunit 1C	protein-coding
1024	chr22	40585686	40613716	+	0	NA	intron (NM_020831, intron 1 of 14)	AluJb|SINE|Alu	37018	NM_001282661	57591	Hs.654688	NM_020831	ENSG00000196588	MRTFA	BSAC|MAL|MKL|MKL1|MRTF-A	myocardin related transcription factor A	protein-coding
1592	chr9	35490083	35534604	+	0	NA	intron (NM_001330740, intron 1 of 10)	intron (NM_001330740, intron 1 of 10)	22232	NM_001330740	9853	Hs.493796	NM_014806	ENSG00000198853	RUSC2	Iporin|MRT61	RUN and SH3 domain containing 2	protein-coding
588	chr16	24977391	25012599	+	0	NA	intron (NM_001006634, intron 1 of 19)	THE1C|LTR|ERVL-MaLR	20374	NM_018054	55114	Hs.373793	NM_018054	ENSG00000140750	ARHGAP17	MST066|MST110|MSTP038|MSTP066|MSTP110|NADRIN|PP367|PP4534|RICH-1|RICH1|WBP15	Rho GTPase activating protein 17	protein-coding
1414	chr7	3430490	3439917	+	0	NA	intron (NM_152744, intron 1 of 44)	intron (NM_152744, intron 1 of 44)	133951	NM_152744	221935	Hs.653013	NM_152744	ENSG00000146555	SDK1	-	sidekick cell adhesion molecule 1	protein-coding
757	chr19	11137593	11169529	+	0	NA	intron (NM_001317033, intron 1 of 4)	AluSg|SINE|Alu	2221	NM_001317033	147841	Hs.381225	NM_182513	ENSG00000161888	SPC24	SPBC24	SPC24 component of NDC80 kinetochore complex	protein-coding
1378	chr6	108672649	108690929	+	0	NA	3' UTR (NM_001455, exon 3 of 3)	3' UTR (NM_001455, exon 3 of 3)	-69865	NR_033376	387111	Hs.520310	NR_033376	ENSG00000203801	LINC00222	C6orf181|NCRNA00222|dJ354J5.2	long intergenic non-protein coding RNA 222	ncRNA
65	chr1	91826381	91835361	+	0	NA	intron (NR_036634, intron 2 of 17)	intron (NR_036634, intron 2 of 17)	55280	NM_003243	7049	Hs.482390	NM_003243	ENSG00000069702	TGFBR3	BGCAN|betaglycan	transforming growth factor beta receptor 3	protein-coding
1345	chr6	30112095	30131037	+	0	NA	Intergenic	MLT1B|LTR|ERVL-MaLR	-8476	NM_007028	11074	Hs.493275	NM_007028	ENSG00000204616	TRIM31	C6orf13|HCG1|HCGI|RNF	tripartite motif containing 31	protein-coding
1619	chr9	94900097	94950426	+	0	NA	intron (NM_001193331, intron 6 of 7)	AluSx4|SINE|Alu	20293	NR_147614	101928119	Hs.630906	NR_147613		LOC101928119	-	uncharacterized LOC101928119	ncRNA
297	chr11	69274841	69308342	+	0	NA	Intergenic	Intergenic	-2564	NM_138768	26579	Hs.523848	NM_138768	ENSG00000172927	MYEOV	OCIM	myeloma overexpressed	protein-coding
704	chr17	73291780	73308642	+	0	NA	intron (NM_012121, intron 1 of 1)	intron (NM_012121, intron 1 of 1)	11790	NM_012121	23580	Hs.3903	NM_012121	ENSG00000179604	CDC42EP4	BORG4|CEP4|KAIA1777	CDC42 effector protein 4	protein-coding
1597	chr9	40741857	40748907	+	0	NA	Intergenic	Intergenic	183710	NR_031629	100302167		NR_031629	ENSG00000275377	MIR1299	MIRN1299|hsa-mir-1299	microRNA 1299	ncRNA
808	chr2	28377577	28390571	+	0	NA	TTS (NR_103831)	TTS (NR_103831)	-8784	NM_005253	2355	Hs.220971	NM_005253	ENSG00000075426	FOSL2	FRA2	FOS like 2, AP-1 transcription factor subunit	protein-coding
213	chr10	69215592	69223347	+	0	NA	promoter-TSS (NM_025130)	promoter-TSS (NM_025130)	-863	NM_025130	80201	Hs.522988	NM_025130	ENSG00000156510	HKDC1	-	hexokinase domain containing 1	protein-coding
621	chr16	86580852	86590514	+	0	NA	Intergenic	MIR|SINE|MIR	7174	NM_005250	2300	Hs.533830	NM_005250	ENSG00000176678	FOXL1	FKH6|FKHL11|FREAC7	forkhead box L1	protein-coding
1080	chr3	98955191	98986794	+	0	NA	Intergenic	Intergenic	-69297	NM_080927	131566	Hs.203691	NM_080927	ENSG00000057019	DCBLD2	CLCP1|ESDN	discoidin, CUB and LCCL domain containing 2	protein-coding
333	chr12	1527609	1560339	+	0	NA	Intergenic	L1MC4a|LINE|L1	-11782	NR_160736	107984507		NR_160736		LOC107984507	-	uncharacterized LOC107984507	ncRNA
890	chr2	177235283	177262560	+	0	NA	intron (NM_001313903, intron 1 of 4)	intron (NM_001313903, intron 1 of 4)	7089	NR_036075	100422824		NR_036075	ENSG00000265396	MIR3128	mir-3128	microRNA 3128	ncRNA
1189	chr4	40551090	40580531	+	0	NA	intron (NM_001371114, intron 1 of 5)	AluJo|SINE|Alu	-49825	NM_019027	54502	Hs.518727	NM_019027	ENSG00000163694	RBM47	NET18	RNA binding motif protein 47	protein-coding
683	chr17	59622429	59672119	+	0	NA	intron (NM_001288653, intron 2 of 31)	intron (NM_001288653, intron 2 of 31)	27379	NM_004859	1213	Hs.491351	NM_004859	ENSG00000141367	CLTC	CHC|CHC17|CLH-17|CLTCL2|Hc|MRD56	clathrin heavy chain	protein-coding
422	chr13	43044067	43058053	+	0	NA	intron (NM_013238, intron 1 of 5)	AluSq2|SINE|Alu	27474	NM_013238	29103	Hs.438830	NM_013238	ENSG00000120675	DNAJC15	DNAJD1|HSD18|MCJ	DnaJ heat shock protein family (Hsp40) member C15	protein-coding
1638	chr9	129549880	129571668	+	0	NA	Intergenic	AluSp|SINE|Alu	-48110	NM_001286796	28989	Hs.744027	NM_014064	ENSG00000148335	NTMT1	AD-003|C9orf32|HOMT1A|METTL11A|NRMT|NRMT1|NTM1A	N-terminal Xaa-Pro-Lys N-methyltransferase 1	protein-coding
1399	chr6	148221607	148241308	+	0	NA	Intergenic	L1MB7|LINE|L1	-40871	NM_001346505	23328	Hs.193133	NM_015278	ENSG00000111961	SASH1	CAPOK|DUH1|SH3D6A|dJ323M4.1	SAM and SH3 domain containing 1	protein-coding
991	chr21	38483663	38489360	+	0	NA	intron (NR_111949, intron 3 of 4)	intron (NR_111949, intron 3 of 4)	11966	NM_182918	2078	Hs.473819	NM_004449	ENSG00000157554	ERG	erg-3|p55	ETS transcription factor ERG	protein-coding
170	chr1	235392218	235405323	+	0	NA	intron (NM_001287802, intron 2 of 15)	AluJb|SINE|Alu	31343	NM_003193	6905	Hs.744998	NM_003193	ENSG00000284770	TBCE	HRD|KCS|KCS1|PEAMO|pac2	tubulin folding cofactor E	protein-coding
1161	chr3	192878523	192899915	+	0	NA	intron (NM_178496, intron 1 of 1)	intron (NM_178496, intron 1 of 1)	28637	NM_178496	151963	Hs.151443	NM_178496	ENSG00000180611	MB21D2	C3orf59	Mab-21 domain containing 2	protein-coding
919	chr2	234978079	235010275	+	0	NA	intron (NM_001371305, intron 1 of 5)	intron (NM_001371305, intron 1 of 5)	12803	NM_001371305
1101	chr3	124260490	124276079	+	0	NA	intron (NM_001024660, intron 4 of 59)	intron (NM_001024660, intron 4 of 59)	-106048	NR_106731	102464832		NR_106731	ENSG00000276656	MIR6083	hsa-mir-6083	microRNA 6083	ncRNA
176	chr10	3071757	3122275	+	0	NA	intron (NM_001242339, intron 3 of 23)	AluY|SINE|Alu	-7593	NM_001323070	5214	Hs.26010	NM_002627	ENSG00000067057	PFKP	ATP-PFK|PFK-C|PFK-P|PFKF	phosphofructokinase, platelet	protein-coding
1643	chr9	131361288	131424370	+	0	NA	Intergenic	AluSx1|SINE|Alu	-37261	NM_013318	84726	Hs.743955	NM_013318	ENSG00000130723	PRRC2B	BAT2L|BAT2L1|KIAA0515|LQFBS-1	proline rich coiled-coil 2B	protein-coding
938	chr20	32465243	32479270	+	0	NA	intron (NM_001351680, intron 2 of 8)	L2b|LINE|L2	11234	NM_001351680	140688	Hs.516978	NM_080616	ENSG00000197183	NOL4L	C20orf112|C20orf113	nucleolar protein 4 like	protein-coding
367	chr12	56517135	56528518	+	0	NA	intron (NM_002898, intron 1 of 13)	intron (NM_002898, intron 1 of 13)	1006	NM_002898	5939	Hs.505729	NM_002898	ENSG00000076067	RBMS2	SCR3	RNA binding motif single stranded interacting protein 2	protein-coding
27	chr1	31922099	31956599	+	0	NA	promoter-TSS (NM_080391)	promoter-TSS (NM_080391)	-981	NM_001195101	8073	Hs.470477	NM_003479	ENSG00000184007	PTP4A2	HH13|HH7-2|HU-PP-1|OV-1|PRL-2|PRL2|PTP4A|PTPCAAX2|ptp-IV1a|ptp-IV1b	protein tyrosine phosphatase 4A2	protein-coding
528	chr15	51981776	51995618	+	0	NA	Intergenic	AluSg|SINE|Alu	-16896	NM_001286430	123169	Hs.567662	NM_138792	ENSG00000166477	LEO1	RDL	LEO1 homolog, Paf1/RNA polymerase II complex component	protein-coding
1379	chr6	110528426	110548506	+	0	NA	Intergenic	LTR41|LTR|ERVL	-61853	NM_033125	85413	Hs.520319	NM_033125	ENSG00000004809	SLC22A16	CT2|FLIPT2|HEL-S-18|OAT6|OCT6|OKB1|dJ261K5.1	solute carrier family 22 member 16	protein-coding
872	chr2	128346511	128396943	+	0	NA	Intergenic	Intergenic	-52859	NM_004807	9394	Hs.512841	NM_004807	ENSG00000136720	HS6ST1	HH15|HS6ST	heparan sulfate 6-O-sulfotransferase 1	protein-coding
268	chr11	28756017	28768155	+	0	NA	Intergenic	MLT1H|LTR|ERVL-MaLR	-284538	NR_107035	102466876		NR_107035	ENSG00000273912	MIR8068	hsa-mir-8068	microRNA 8068	ncRNA
369	chr12	63853742	63993243	+	0	NA	intron (NM_001346201, intron 1 of 21)	intron (NM_001346201, intron 1 of 21)	78792	NM_001346201	57522	Hs.210751	NM_020762	ENSG00000196935	SRGAP1	ARHGAP13|NMTC2	SLIT-ROBO Rho GTPase activating protein 1	protein-coding
1253	chr5	38636519	38660425	+	0	NA	intron (NR_103554, intron 6 of 8)	AluSq2|SINE|Alu	-53067	NM_002310	3977	Hs.133421	NM_002310	ENSG00000113594	LIFR	CD118|LIF-R|SJS2|STWS|SWS	LIF receptor subunit alpha	protein-coding
993	chr21	39615529	39661464	+	0	NA	intron (NM_001278650, intron 1 of 2)	LTR1A2|LTR|ERV1	-3900	NM_001356339	10317	Hs.733638	NM_006057	ENSG00000183778	B3GALT5	B3GalT-V|B3GalTx|B3T5|GLCT5|beta-1,3-GalTase 5|beta-3-Gx-T5|beta3Gal-T5	beta-1,3-galactosyltransferase 5	protein-coding
115	chr1	181073002	181136818	+	0	NA	Intergenic	CpG	16210	NM_016545	51278	Hs.15725	NM_016545	ENSG00000162783	IER5	SBBI48	immediate early response 5	protein-coding
681	chr17	58991013	59011110	+	0	NA	intron (NM_001320990, intron 23 of 23)	AluSx3|SINE|Alu	105819	NM_015294	4591	Hs.579079	NM_015294	ENSG00000108395	TRIM37	MUL|POB1|TEF3	tripartite motif containing 37	protein-coding
1618	chr9	94866058	94875337	+	0	NA	intron (NM_032823, intron 5 of 14)	intron (NM_032823, intron 5 of 14)	60735	NR_031755	100313780		NR_031755	ENSG00000252153	MIR2278	mir-2278	microRNA 2278	ncRNA
917	chr2	233689005	233702685	+	0	NA	intron (NM_205862, intron 2 of 5)	MER21B|LTR|ERVL	2955	NM_001072	54578	Hs.554822	NM_001072	ENSG00000167165	UGT1A6	GNT1|HLUGP|HLUGP1|UDPGT|UDPGT 1-6|UGT-1A|UGT-1C|UGT-1E|UGT1|UGT1-01|UGT1-03|UGT1-05|UGT1.1|UGT1.3|UGT1.5|UGT1A|UGT1A1|UGT1A3|UGT1A5|UGT1A6S|UGT1C|UGT1E|UGT1F|hUG-BR1	UDP glucuronosyltransferase family 1 member A6	protein-coding
434	chr13	73607395	73612294	+	0	NA	Intergenic	L2a|LINE|L2	45600	NR_047009	100874155	Hs.672679	NR_047009		LINC00392	-	long intergenic non-protein coding RNA 392	ncRNA
211	chr10	63364098	63381335	+	0	NA	TTS (NR_031566)	TTS (NR_031566)	332	NR_031566	100302150		NR_031566	ENSG00000221063	MIR1296	MIRN1296|hsa-mir-1296|mir-1296	microRNA 1296	ncRNA
192	chr10	14577369	14589121	+	0	NA	intron (NM_001282695, intron 2 of 5)	intron (NM_001282695, intron 2 of 5)	-10870	NM_001320735	83641	Hs.446315	NM_031453	ENSG00000065809	FAM107B	C10orf45|HITS	family with sequence similarity 107 member B	protein-coding
1398	chr6	144330878	144362488	+	0	NA	intron (NM_007124, intron 1 of 73)	AluSx1|SINE|Alu	54946	NM_007124	7402	Hs.133135	NM_007124	ENSG00000152818	UTRN	DMDL|DRP|DRP1	utrophin	protein-coding
1047	chr3	15630788	15650209	+	0	NA	intron (NM_001281725, intron 2 of 3)	AluSq2|SINE|Alu	38529	NM_001281725	686	Hs.444197	NM_001281723	ENSG00000169814	BTD	-	biotinidase	protein-coding
759	chr19	13838700	13859247	+	0	NA	Intergenic	Intergenic	-6055	NR_036515	284454	Hs.436426	NR_036515		LOC284454	-	uncharacterized LOC284454	ncRNA
1639	chr9	129983633	130038770	+	0	NA	intron (NM_001363755, intron 1 of 15)	AluYh3|SINE|Alu	31988	NM_001363755	23048	Hs.189409	NM_015033	ENSG00000187239	FNBP1	FBP17	formin binding protein 1	protein-coding
331	chr11	132056387	132076118	+	0	NA	intron (NR_147849, intron 2 of 6)	intron (NR_147849, intron 2 of 6)	155434	NM_001144059	50863	Hs.504352	NM_016522	ENSG00000182667	NTM	CEPU-1|HNT|IGLON2|NTRI	neurotrimin	protein-coding
1503	chr8	17788450	17806633	+	0	NA	intron (NM_001363058, intron 1 of 15)	intron (NM_001363058, intron 1 of 15)	3376	NM_001001924	57509	Hs.7946	NM_020749	ENSG00000129422	MTUS1	ATBP|ATIP|ATIP3|ICIS|MP44|MTSG1	microtubule associated scaffold protein 1	protein-coding
306	chr11	76022747	76036905	+	0	NA	intron (NM_003369, intron 12 of 14)	Tigger1|DNA|TcMar-Tigger	176676	NM_004626	7481	Hs.108219	NM_004626	ENSG00000085741	WNT11	HWNT11	Wnt family member 11	protein-coding
1572	chr8	129706372	129711706	+	0	NA	Intergenic	Intergenic	-28800	NR_130917	137196	Hs.679457	NR_130917	ENSG00000229140	CCDC26	RAM	CCDC26 long non-coding RNA	ncRNA
482	chr14	64707387	64729958	+	0	NA	intron (NM_001308147, intron 1 of 16)	MIR1_Amn|SINE|MIR	14248	NM_001308147	26030	Hs.509637	NM_015549	ENSG00000126822	PLEKHG3	ARHGEF43|KIAA0599	pleckstrin homology and RhoGEF domain containing G3	protein-coding
1188	chr4	39700668	39712587	+	0	NA	intron (NM_001111113, intron 1 of 4)	AluSx3|SINE|Alu	8491	NM_001312646	3093	Hs.50308	NM_005339	ENSG00000078140	UBE2K	E2-25K|HIP2|HYPG|LIG|UBC1	ubiquitin conjugating enzyme E2 K	protein-coding
623	chr16	89315757	89344210	+	0	NA	intron (NR_045839, intron 2 of 9)	AluSz|SINE|Alu	8850	NM_001242885	100287036	Hs.656995	NM_001242885		LOC100287036	-	uncharacterized LOC100287036	protein-coding
1434	chr7	43868892	43903589	+	0	NA	intron (NM_001077663, intron 3 of 5)	FLAM_C|SINE|Alu	-16723	NM_032014	64951	Hs.284286	NM_032014	ENSG00000062582	MRPS24	HSPC335|MRP-S24|S24mt|bMRP-47|bMRP47	mitochondrial ribosomal protein S24	protein-coding
1042	chr3	10189199	10206829	+	0	NA	intron (NM_001570, intron 2 of 12)	AluY|SINE|Alu	33095	NM_001570	3656	Hs.449207	NM_001570	ENSG00000134070	IRAK2	IRAK-2	interleukin 1 receptor associated kinase 2	protein-coding
300	chr11	73184848	73260344	+	0	NA	intron (NM_176071, intron 1 of 2)	L2c|LINE|L2	4034	NM_176071	5029	Hs.339	NM_002564	ENSG00000175591	P2RY2	HP2U|P2RU1|P2U|P2U1|P2UR|P2Y2|P2Y2R	purinergic receptor P2Y2	protein-coding
1563	chr8	125545666	125580436	+	0	NA	Intergenic	MLT1J2|LTR|ERVL-MaLR	130842	NM_001282985	10221	Hs.444947	NM_025195	ENSG00000173334	TRIB1	C8FW|GIG-2|GIG2|SKIP1|TRB-1|TRB1	tribbles pseudokinase 1	protein-coding
1225	chr4	156929540	156974296	+	0	NA	intron (NR_036641, intron 1 of 6)	intron (NR_036641, intron 1 of 6)	19881	NM_016205	56034	Hs.570855	NM_016205	ENSG00000145431	PDGFC	FALLOTEIN|SCDGF	platelet derived growth factor C	protein-coding
1577	chr8	130338788	130376611	+	0	NA	intron (NM_001362925, intron 3 of 29)	intron (NM_001362925, intron 3 of 29)	-61166	NR_002765	29065	Hs.639318	NR_002765		ASAP1-IT1	ASAP1-IT|ASAP1IT|ASAP1IT1|DDEF1IT1|HSPC054|NCRNA00050	ASAP1 intronic transcript 1	ncRNA
299	chr11	72138384	72181835	+	0	NA	Intergenic	AluJo|SINE|Alu	24384	NM_001318045	2352	Hs.352	NM_000804	ENSG00000110203	FOLR3	FR-G|FR-gamma|FRgamma|gamma-hFR	folate receptor gamma	protein-coding
398	chr12	108801514	108855788	+	0	NA	intron (NM_018984, intron 2 of 14)	intron (NM_018984, intron 2 of 14)	-1100	NM_001161331	54434	Hs.199763	NM_018984	ENSG00000084112	SSH1	SSH1L	slingshot protein phosphatase 1	protein-coding
133	chr1	205273339	205329609	+	0	NA	TTS (NM_030952)	TTS (NM_030952)	20271	NM_030952	81788	Hs.497512	NM_030952	ENSG00000163545	NUAK2	SNARK	NUAK family kinase 2	protein-coding
1084	chr3	105367758	105403826	+	0	NA	intron (NM_001243280, intron 1 of 14)	intron (NM_001243280, intron 1 of 14)	18883	NM_001627	214	Hs.591293	NM_001627	ENSG00000170017	ALCAM	CD166|MEMD	activated leukocyte cell adhesion molecule	protein-coding
582	chr16	19412846	19438024	+	0	NA	intron (NM_001261841, intron 1 of 21)	intron (NM_001261841, intron 1 of 21)	7552	NM_001261841	79838	Hs.115838	NM_024780	ENSG00000103534	TMC5	-	transmembrane channel like 5	protein-coding
1051	chr3	27505046	27545638	+	0	NA	Intergenic	Intergenic	-40958	NR_135543	9497	Hs.250072	NM_003615	ENSG00000033867	SLC4A7	NBC2|NBC3|NBCN1|SBC2|SLC4A6	solute carrier family 4 member 7	protein-coding
984	chr21	29163170	29197706	+	0	NA	Intergenic	U3|snRNA|snRNA	-13056	NR_027072	193629	Hs.720711	NM_138968	ENSG00000215533	LINC00189	C21orf109|NCRNA00189	long intergenic non-protein coding RNA 189	ncRNA
1596	chr9	37996830	38076150	+	0	NA	intron (NM_003028, intron 1 of 5)	intron (NM_003028, intron 1 of 5)	32737	NM_003028	6461	Hs.521482	NM_003028	ENSG00000107338	SHB	bA3J10.2	SH2 domain containing adaptor protein B	protein-coding
841	chr2	70131547	70143604	+	0	NA	Intergenic	Intergenic	-12259	NR_024444	100133985	Hs.135528	NR_024444	ENSG00000231327	LINC01816	-	long intergenic non-protein coding RNA 1816	ncRNA
802	chr2	20172532	20196793	+	0	NA	Intergenic	Intergenic	40468	NM_002997	6382	Hs.224607	NM_002997	ENSG00000115884	SDC1	CD138|SDC|SYND1|syndecan	syndecan 1	protein-coding
1410	chr6	166588458	166600952	+	0	NA	intron (NM_001006932, intron 2 of 21)	AluY|SINE|Alu	32546	NM_021135	6196	Hs.655277	NM_021135	ENSG00000071242	RPS6KA2	HU-2|MAPKAPK1C|RSK|RSK3|S6K-alpha|S6K-alpha2|p90-RSK3|p90RSK2|pp90RSK3	ribosomal protein S6 kinase A2	protein-coding
1020	chr22	38217872	38243866	+	0	NA	intron (NM_001195071, intron 4 of 8)	intron (NM_001195071, intron 4 of 8)	-6149	NR_132774	106635525		NR_132774		SNORA92	-	small nucleolar RNA, H/ACA box 92	snoRNA
965	chr20	50658278	50680992	+	0	NA	intron (NM_001290268, intron 1 of 21)	intron (NM_001290268, intron 1 of 21)	21907	NR_110890	140876	Hs.372578	NM_080829	ENSG00000042062	RIPOR3	C20orf175|C20orf176|FAM65C	RIPOR family member 3	protein-coding
1491	chr7	142749970	142783341	+	0	NA	intron (NM_001130026, intron 10 of 10)	L1PA16|LINE|L1	-4288	NM_001303414	5645	Hs.449281	NM_002770	ENSG00000275896	PRSS2	TRY2|TRY8|TRYP2	serine protease 2	protein-coding
940	chr20	33778147	33798250	+	0	NA	intron (NR_110623, intron 3 of 3)	AluSz|SINE|Alu	22901	NR_110623	101929746	Hs.504633	NR_110623	ENSG00000230753	ZNF341-AS1	-	ZNF341 antisense RNA 1	ncRNA
167	chr1	234598559	234639921	+	0	NA	Intergenic	Intergenic	-9715	NM_001077397	359948	Hs.350268	NM_182972	ENSG00000168264	IRF2BP2	CVID14	interferon regulatory factor 2 binding protein 2	protein-coding
1129	chr3	168862612	168892200	+	0	NA	Intergenic	Intergenic	-24539	NR_109989	100507661	Hs.65918	NR_109989	ENSG00000242268	LINC02082	-	long intergenic non-protein coding RNA 2082	ncRNA
428	chr13	73163109	73172553	+	0	NA	Intergenic	Intergenic	108826	NM_001730	688	Hs.508234	NM_001730	ENSG00000102554	KLF5	BTEB2|CKLF|IKLF	Kruppel like factor 5	protein-coding
376	chr12	68615482	68646630	+	0	NA	intron (NM_015646, intron 1 of 7)	L4_C_Mam|LINE|RTE-X	-3681	NR_033335	100379132	Hs.724530	NR_033335	ENSG00000206650	SNORA70G	U70G	small nucleolar RNA, H/ACA box 70G	snoRNA
370	chr12	64080212	64091537	+	0	NA	intron (NM_001346201, intron 10 of 21)	intron (NM_001346201, intron 10 of 21)	136422	NM_001300941	144577	Hs.444671	NM_152440	ENSG00000174206	C12orf66	-	chromosome 12 open reading frame 66	protein-coding
534	chr15	58730696	58747348	+	0	NA	intron (NM_001320570, intron 1 of 14)	intron (NM_001320570, intron 1 of 14)	10685	NM_001320570	102	Hs.172028	NM_001110	ENSG00000137845	ADAM10	AD10|AD18|CD156c|CDw156|HsT18717|MADM|RAK|kuz	ADAM metallopeptidase domain 10	protein-coding
932	chr20	20021620	20038582	+	0	NA	intron (NM_181528, intron 4 of 4)	L1ME4b|LINE|L1	12306	NM_181527	51126	Hs.368783	NM_016100	ENSG00000173418	NAA20	NAT3|NAT3P|NAT5|NAT5P|dJ1002M8.1	N(alpha)-acetyltransferase 20, NatB catalytic subunit	protein-coding
946	chr20	36809147	36846590	+	0	NA	intron (NM_199181, intron 3 of 14)	intron (NM_199181, intron 3 of 14)	32005	NM_199181	140710	Hs.460807	NM_080627	ENSG00000149639	SOGA1	C20orf117|KIAA0889|SOGA	suppressor of glucose, autophagy associated 1	protein-coding
86	chr1	117266190	117284629	+	0	NA	Intergenic	MLT2B1|LTR|ERVL	-20057	NR_126408	104355292	Hs.576446	NR_126408	ENSG00000235202	LINC01525	lnc-MAN1A2-1	long intergenic non-protein coding RNA 1525	ncRNA
1535	chr8	66506982	66536789	+	0	NA	Intergenic	MIRc|SINE|MIR	28319	NM_152765	254778	Hs.268869	NM_152765	ENSG00000169085	VXN	C8orf46	vexin	protein-coding
1507	chr8	23343369	23357133	+	0	NA	intron (NM_002318, intron 3 of 13)	intron (NM_002318, intron 3 of 13)	14043	NR_038323	100507156	Hs.661130	NR_038323	ENSG00000253837	LOC100507156	-	uncharacterized LOC100507156	ncRNA
307	chr11	86456327	86511637	+	0	NA	intron (NM_001014811, intron 6 of 13)	intron (NM_001014811, intron 6 of 13)	109095	NM_001156474	60494	Hs.144913	NM_021827	ENSG00000149201	CCDC81	-	coiled-coil domain containing 81	protein-coding
1562	chr8	125259203	125290691	+	0	NA	intron (NM_001349486, intron 5 of 7)	AluSx|SINE|Alu	-155411	NM_025195	10221	Hs.444947	NM_025195	ENSG00000173334	TRIB1	C8FW|GIG-2|GIG2|SKIP1|TRB-1|TRB1	tribbles pseudokinase 1	protein-coding
785	chr19	42278437	42282439	+	0	NA	intron (NM_001304815, intron 2 of 20)	CpG	-4227	NM_015125	23152	Hs.388236	NM_015125	ENSG00000079432	CIC	MRD45	capicua transcriptional repressor	protein-coding
1043	chr3	11185983	11212608	+	0	NA	intron (NM_001098212, intron 1 of 1)	MIR|SINE|MIR	-26686	NM_001098211	3269	Hs.1570	NM_000861	ENSG00000196639	HRH1	H1-R|H1R|HH1R|hisH1	histamine receptor H1	protein-coding
899	chr2	190834064	190867577	+	0	NA	Intergenic	AluYh3|SINE|Alu	-30001	NM_014905	2744	Hs.116448	NM_014905	ENSG00000115419	GLS	AAD20|CASGID|EIEE71|GAC|GAM|GDPAG|GLS1|KGA	glutaminase	protein-coding
1502	chr8	16406187	16457679	+	0	NA	Intergenic	Intergenic	-239142	NM_138716	4481	Hs.147635	NM_002445	ENSG00000038945	MSR1	CD204|SCARA1|SR-A|SR-AI|SR-AII|SR-AIII|SRA|phSR1|phSR2	macrophage scavenger receptor 1	protein-coding
354	chr12	34335241	34371288	+	0	NA	Intergenic	GSATII|Satellite|centr	330768	NM_032834	84920	Hs.102971	NM_032834	ENSG00000139133	ALG10	ALG10A|DIE2|KCR1	ALG10 alpha-1,2-glucosyltransferase	protein-coding
811	chr2	30255883	30302803	+	0	NA	Intergenic	L2c|LINE|L2	47809	NM_030915	81606	Hs.567598	NM_030915	ENSG00000213626	LBH	-	LBH regulator of WNT signaling pathway	protein-coding
652	chr17	41130388	41134710	+	0	NA	intron (NM_001277332, intron 3 of 5)	L1MC4|LINE|L1	7938	NM_030976	81871	Hs.307014	NM_030976	ENSG00000198090	KRTAP4-6	KAP4.15|KAP4.6|KRTAP4-15|KRTAP4.15	keratin associated protein 4-6	protein-coding
1573	chr8	129972204	130000699	+	0	NA	intron (NM_001353245, intron 1 of 13)	MSTC|LTR|ERVL-MaLR	22002	NR_049826	100847051		NR_049826	ENSG00000264653	MIR5194	mir-5194	microRNA 5194	ncRNA
1110	chr3	132220338	132273626	+	0	NA	Intergenic	Intergenic	-70425	NM_001134194	55	Hs.433060	NM_001099	ENSG00000014257	ACPP	5'-NT|ACP-3|ACP3	acid phosphatase, prostate	protein-coding
1567	chr8	127205752	127226032	+	0	NA	intron (NR_108049, intron 1 of 1)	intron (NR_108049, intron 1 of 1)	3376	NR_108049	100507056	Hs.343864	NR_108049		CCAT1	CARLO5|CARLo-5|onco-lncRNA-40	colon cancer associated transcript 1	ncRNA
1038	chr3	8868420	8889903	+	0	NA	3' UTR (NM_020165, exon 13 of 13)	3' UTR (NM_020165, exon 13 of 13)	84311	NM_020165	56852	Hs.375684	NM_020165	ENSG00000070950	RAD18	RNF73	RAD18 E3 ubiquitin protein ligase	protein-coding
1429	chr7	29091458	29141625	+	0	NA	intron (NM_001371266, intron 5 of 16)	intron (NM_001371266, intron 5 of 16)	-8492	NR_120523	101928168	Hs.666750	NR_120523	ENSG00000285412	LOC101928168	-	uncharacterized LOC101928168	ncRNA
910	chr2	225466645	225494795	+	0	NA	intron (NM_001371273, intron 3 of 7)	intron (NM_001371273, intron 3 of 7)	79834	NM_020864	57624	Hs.224409	NM_020864	ENSG00000144460	NYAP2	KIAA1486	neuronal tyrosine-phosphorylated phosphoinositide-3-kinase adaptor 2	protein-coding
1191	chr4	41416777	41444785	+	0	NA	intron (NM_001289122, intron 1 of 25)	intron (NM_001289122, intron 1 of 25)	69974	NM_001330791	22998	Hs.335163	NM_014988	ENSG00000064042	LIMCH1	LIMCH1A|LMO7B	LIM and calponin homology domains 1	protein-coding
272	chr11	35620831	35632270	+	0	NA	Intergenic	L2a|LINE|L2	8090	NM_014344	24147	Hs.39384	NM_014344	ENSG00000179431	FJX1	-	four-jointed box kinase 1	protein-coding
868	chr2	113790518	113850886	+	0	NA	Intergenic	AluSx|SINE|Alu	-64060	NR_104470	80255	Hs.355655	NM_025181	ENSG00000115084	SLC35F5	-	solute carrier family 35 member F5	protein-coding
764	chr19	17311272	17318359	+	0	NA	intron (NM_024050, intron 3 of 4)	intron (NM_024050, intron 3 of 4)	5252	NM_024050	79016	Hs.466154	NM_024050	ENSG00000130311	DDA1	C19orf58|PCIA1	DET1 and DDB1 associated 1	protein-coding
451	chr13	113890518	113914674	+	0	NA	intron (NM_001278674, intron 3 of 7)	L1ME4a|LINE|L1	7493	NM_001278674	643365	Hs.127655	NM_001039767		LINC00452	LINC00453	long intergenic non-protein coding RNA 452	protein-coding
1369	chr6	56790894	56849394	+	0	NA	intron (NM_001144770, intron 2 of 94)	MIR|SINE|MIR	23521	NM_183380	667	Hs.604915	NM_001723	ENSG00000151914	DST	BP240|BPA|BPAG1|CATX-15|CATX15|D6S1101|DMH|DT|EBSB2|HSAN6|MACF2	dystonin	protein-coding
1019	chr22	37888510	37898944	+	0	NA	Intergenic	Intergenic	-12570	NM_033386	85377	Hs.517610	NM_033386	ENSG00000100139	MICALL1	MICAL-L1|MIRAB13	MICAL like 1	protein-coding
1381	chr6	113351136	113362548	+	0	NA	Intergenic	Intergenic	76605	NR_149098	105377957	Hs.25088	NR_149098	ENSG00000232316	LINC02518	-	long intergenic non-protein coding RNA 2518	ncRNA
1252	chr5	37717325	37741007	+	0	NA	intron (NM_001345998, intron 17 of 17)	L1MC4a|LINE|L1	105656	NM_001278098	2668	Hs.248114	NM_000514	ENSG00000168621	GDNF	ATF|ATF1|ATF2|HFB1-GDNF|HSCR3	glial cell derived neurotrophic factor	protein-coding
1354	chr6	35024115	35047501	+	0	NA	intron (NM_015245, intron 11 of 23)	intron (NM_015245, intron 11 of 23)	105531	NM_001366325	6954	Hs.435371	NM_018679	ENSG00000124678	TCP11	D6S230E|FPPR	t-complex 11	protein-coding
1624	chr9	98209326	98253941	+	0	NA	intron (NR_051978, intron 3 of 11)	Tigger5b|DNA|TcMar-Tigger	-2416	NR_106913	102465514		NR_106913	ENSG00000278412	MIR6854	hsa-mir-6854	microRNA 6854	ncRNA
42	chr1	46754127	46759582	+	0	NA	Intergenic	MER11D|LTR|ERVK	-37740	NM_014774	9813	Hs.707688	NM_014774	ENSG00000159658	EFCAB14	KIAA0494	EF-hand calcium binding domain 14	protein-coding
1309	chr5	151077030	151105149	+	0	NA	Intergenic	Intergenic	-3404	NM_001252390	10318	Hs.355141	NM_006058	ENSG00000145901	TNIP1	ABIN-1|NAF1|VAN|nip40-1	TNFAIP3 interacting protein 1	protein-coding
1257	chr5	57802287	57844769	+	0	NA	Intergenic	L3|LINE|CR1	75634	NR_109900	101928539	Hs.639385	NR_109900	ENSG00000249584	LINC02225	-	long intergenic non-protein coding RNA 2225	ncRNA
179	chr10	3803157	3830091	+	0	NA	Intergenic	MLT1H1|LTR|ERVL-MaLR	-17326	NR_134490	105376365	Hs.460114	NR_134490	ENSG00000230573	LINC02639	-	long intergenic non-protein coding RNA 2639	ncRNA
916	chr2	233412974	233430014	+	0	NA	intron (NM_152879, intron 3 of 29)	L2a|LINE|L2	33340	NM_003648	8527	Hs.471675	NM_003648	ENSG00000077044	DGKD	DGKdelta|dgkd-2	diacylglycerol kinase delta	protein-coding
166	chr1	234494792	234565669	+	0	NA	non-coding (NR_038426, exon 3 of 3)	non-coding (NR_038426, exon 3 of 3)	1549	NR_038426	100506795	Hs.448989	NR_038426	ENSG00000231768	LINC01354	-	long intergenic non-protein coding RNA 1354	ncRNA
7	chr1	10494382	10530204	+	0	NA	intron (NM_004565, intron 2 of 8)	intron (NM_004565, intron 2 of 8)	37343	NM_004565	5195	Hs.149983	NM_004565	ENSG00000142655	PEX14	NAPP2|PBD13A|Pex14p|dJ734G22.2	peroxisomal biogenesis factor 14	protein-coding
1646	chrX	13086882	13111516	+	0	NA	Intergenic	Intergenic	-54579	NM_174901	171484	Hs.667546	NM_174901	ENSG00000187268	FAM9C	TEX39C	family with sequence similarity 9 member C	protein-coding
551	chr15	78056759	78069153	+	0	NA	intron (NM_144572, intron 1 of 12)	MIR|SINE|MIR	14696	NM_144572	23102	Hs.567426	NM_015079	ENSG00000167202	TBC1D2B	-	TBC1 domain family member 2B	protein-coding
377	chr12	69052357	69109226	+	0	NA	Intergenic	MER63D|DNA|hAT-Blackjack	-117551	NM_001874	1368	Hs.654387	NM_001874	ENSG00000135678	CPM	-	carboxypeptidase M	protein-coding
26	chr1	31024695	31040368	+	0	NA	intron (NM_001020658, intron 2 of 21)	Alu|SINE|Alu	33186	NM_001020658	9698	Hs.281707	NM_014676	ENSG00000134644	PUM1	HSPUM|PUMH|PUMH1|PUML1|SCA47	pumilio RNA binding family member 1	protein-coding
160	chr1	226109103	226133851	+	0	NA	Intergenic	CpG	-26526	NR_146443	107985353	Hs.735455	NR_146443	ENSG00000234478	ACBD3-AS1	-	ACBD3 antisense RNA 1	ncRNA
947	chr20	38110276	38182288	+	0	NA	intron (NM_198951, intron 6 of 9)	MIR|SINE|MIR	18988	NM_001323317	7052	Hs.517033	NM_004613	ENSG00000198959	TGM2	TG(C)|TGC	transglutaminase 2	protein-coding
145	chr1	214386703	214516578	+	0	NA	intron (NM_005401, intron 3 of 18)	intron (NM_005401, intron 3 of 18)	99962	NM_005401	5784	Hs.193557	NM_005401	ENSG00000152104	PTPN14	CATLPH|PEZ|PTP36	protein tyrosine phosphatase non-receptor type 14	protein-coding
1241	chr5	14140390	14285101	+	0	NA	intron (NM_007118, intron 1 of 56)	intron (NM_007118, intron 1 of 56)	69403	NM_007118	7204	Hs.130031	NM_007118	ENSG00000038382	TRIO	ARHGEF23|MEBAS|MRD44|tgat	trio Rho guanine nucleotide exchange factor	protein-coding
52	chr1	58570936	58597652	+	0	NA	Intergenic	Intergenic	-7042	NM_002353	4070	Hs.23582	NM_002353	ENSG00000184292	TACSTD2	EGP-1|EGP1|GA733-1|GA7331|GP50|M1S1|TROP2	tumor associated calcium signal transducer 2	protein-coding
241	chr10	114488999	114522548	+	0	NA	intron (NM_001352440, intron 6 of 20)	intron (NM_001352440, intron 6 of 20)	21140	NM_001322897	3983	Hs.438236	NM_002313	ENSG00000099204	ABLIM1	ABLIM|LIMAB1|LIMATIN|abLIM-1	actin binding LIM protein 1	protein-coding
39	chr1	43471780	43476883	+	0	NA	Intergenic	L1MC3|LINE|L1	-20342	NM_001243526	81888	Hs.709864	NM_031207	ENSG00000178922	HYI	HT036	hydroxypyruvate isomerase (putative)	protein-coding
202	chr10	34694942	34740743	+	0	NA	intron (NM_001184789, intron 1 of 22)	intron (NM_001184789, intron 1 of 22)	97454	NM_001184785	56288	Hs.131489	NM_019619	ENSG00000148498	PARD3	ASIP|Baz|PAR3|PAR3alpha|PARD-3|PARD3A|PPP1R118|SE2-5L16|SE2-5LT1|SE2-5T2	par-3 family cell polarity regulator	protein-coding
1488	chr7	137966435	137999798	+	0	NA	intron (NM_001253775, intron 1 of 3)	intron (NM_001253775, intron 1 of 3)	18970	NM_001253775	64764	Hs.490273	NM_194071	ENSG00000182158	CREB3L2	BBF2H7	cAMP responsive element binding protein 3 like 2	protein-coding
1134	chr3	171775842	171807504	+	0	NA	intron (NM_002662, intron 1 of 26)	intron (NM_002662, intron 1 of 26)	18810	NM_001130081	5337	Hs.382865	NM_002662	ENSG00000075651	PLD1	CVDD	phospholipase D1	protein-coding
109	chr1	172895765	172935454	+	0	NA	Intergenic	L3|LINE|CR1	135354	NM_005092	8995	Hs.248197	NM_005092	ENSG00000120337	TNFSF18	AITRL|GITRL|TL6|TNLG2A|hGITRL	TNF superfamily member 18	protein-coding
1114	chr3	136624643	136633270	+	0	NA	intron (NM_005862, intron 2 of 33)	intron (NM_005862, intron 2 of 33)	123422	NM_005862	10274	Hs.412586	NM_005862	ENSG00000118007	STAG1	MRD47|SA1|SCC3A	stromal antigen 1	protein-coding
1566	chr8	126531391	126556474	+	0	NA	Intergenic	AluSx1|SINE|Alu	14546	NM_174911	157638	Hs.124951	NM_174911	ENSG00000168672	LRATD2	BCMP101|FAM84B|NSE2	LRAT domain containing 2	protein-coding
80	chr1	109777202	109828304	+	0	NA	Intergenic	Intergenic	-38830	NM_133181	79574	Hs.485352	NM_024526	ENSG00000198758	EPS8L3	EPS8R3	EPS8 like 3	protein-coding
154	chr1	223809803	223842654	+	0	NA	intron (NM_005426, intron 1 of 18)	L2a|LINE|L2	19719	NM_001031685	7159	Hs.523968	NM_005426	ENSG00000143514	TP53BP2	53BP2|ASPP2|BBP|P53BP2|PPP1R13A	tumor protein p53 binding protein 2	protein-coding
243	chr10	122291208	122311481	+	0	NA	intron (NM_001318189, intron 9 of 15)	intron (NM_001318189, intron 9 of 15)	30048	NM_001318189	118663	Hs.422466	NM_144587	ENSG00000138152	BTBD16	C10orf87	BTB domain containing 16	protein-coding
107	chr1	171912679	171917653	+	0	NA	intron (NM_001278252, intron 1 of 14)	intron (NM_001278252, intron 1 of 14)	50974	NR_046845	100874284		NR_046845	ENSG00000233540	DNM3-IT1	-	DNM3 intronic transcript 1	ncRNA
905	chr2	205745371	205770151	+	0	NA	intron (NM_018534, intron 12 of 15)	intron (NM_018534, intron 12 of 15)	75260	NM_018534	8828	Hs.471200	NM_003872	ENSG00000118257	NRP2	NP2|NPN2|PRO2714|VEGF165R2	neuropilin 2	protein-coding
658	chr17	43356768	43370608	+	0	NA	Intergenic	LTR52|LTR|ERVL	25210	NR_027413	100130581	Hs.546897	NR_027412	ENSG00000188825	LINC00910	-	long intergenic non-protein coding RNA 910	ncRNA
58	chr1	67700480	67820673	+	0	NA	intron (NM_018841, intron 2 of 3)	MIR1_Amn|SINE|MIR	-71712	NR_040077	100289178	Hs.677603	NR_040077	ENSG00000232284	GNG12-AS1	-	GNG12, DIRAS3 and WLS antisense RNA 1	ncRNA
1506	chr8	22203185	22227730	+	0	NA	Intergenic	AluJb|SINE|Alu	16642	NM_014759	9796	Hs.334688	NM_014759	ENSG00000168490	PHYHIP	DYRK1AP3|PAHX-AP|PAHXAP1	phytanoyl-CoA 2-hydroxylase interacting protein	protein-coding
278	chr11	57764359	57800609	+	0	NA	intron (NM_001085467, intron 1 of 16)	MER57B1|LTR|ERV1	20682	NM_001085465	1500	Hs.166011	NM_001331	ENSG00000198561	CTNND1	BCDS2|CAS|CTNND|P120CAS|P120CTN|p120|p120(CAS)|p120(CTN)	catenin delta 1	protein-coding
862	chr2	110095133	110114305	+	0	NA	intron (NM_005434, intron 1 of 3)	intron (NM_005434, intron 1 of 3)	11847	NM_005434	7851	Hs.185055	NM_005434	ENSG00000144063	MALL	BENE	mal, T cell differentiation protein like	protein-coding
1489	chr7	141039405	141054030	+	0	NA	Intergenic	MLT1K|LTR|ERVL-MaLR	-27347	NM_001195278	100507421	Hs.283851	NM_001195278	ENSG00000261115	TMEM178B	-	transmembrane protein 178B	protein-coding
379	chr12	75698284	75726085	+	0	NA	Intergenic	Intergenic	-200575	NM_007043	11103	Hs.645517	NM_007043	ENSG00000111615	KRR1	HRB2|RIP-1	KRR1 small subunit processome component homolog	protein-coding
1256	chr5	56513895	56544037	+	0	NA	intron (NR_161255, intron 4 of 5)	(TA)n|Simple_repeat|Simple_repeat	-47197	NR_104664	102467147	Hs.650177	NR_104664	ENSG00000248727	LINC01948	-	long intergenic non-protein coding RNA 1948	ncRNA
93	chr1	150597109	150625205	+	0	NA	Intergenic	AluSz|SINE|Alu	17976	NM_207047	2029	Hs.632456	NM_004436	ENSG00000143420	ENSA	ARPP-19e	endosulfine alpha	protein-coding
1321	chr6	1038152	1056714	+	0	NA	intron (NR_027116, intron 1 of 3)	L1MA5|LINE|L1	53899	NR_027115	285768	Hs.209463	NR_027115		LINC01622	-	long intergenic non-protein coding RNA 1622	ncRNA
1620	chr9	95091513	95102691	+	0	NA	Intergenic	MER20|DNA|hAT-Charlie	-11008	NR_036109	100422842		NR_036109	ENSG00000207617	MIR3074	mir-3074	microRNA 3074	ncRNA
1461	chr7	92694508	92726813	+	0	NA	intron (NM_001259, intron 4 of 7)	intron (NM_001259, intron 4 of 7)	-120270	NM_152789	257415	Hs.18564	NM_152789	ENSG00000234545	FAM133B	-	family with sequence similarity 133 member B	protein-coding
1651	chrX	115843432	115893980	+	0	NA	intron (NR_147172, intron 2 of 2)	CpG	27742	NR_147172	106029310	Hs.571742	NR_147172		DANT1	-	DXZ4 associated non-coding transcript 1, proximal	ncRNA
1401	chr6	149843935	149857449	+	0	NA	intron (NM_032832, intron 2 of 6)	intron (NM_032832, intron 2 of 6)	-12806	NR_045126	100652739	Hs.642734	NR_045126	ENSG00000223701	RAET1E-AS1	RAET1G-AS1	RAET1E antisense RNA 1	ncRNA
949	chr20	41001567	41013021	+	0	NA	intron (NR_145525, intron 2 of 2)	MER52A|LTR|ERV1	-21528	NM_003286	7150	Hs.472737	NM_003286	ENSG00000198900	TOP1	TOPI	DNA topoisomerase I	protein-coding
1350	chr6	31736223	31739695	+	0	NA	promoter-TSS (NM_001287593).2	promoter-TSS (NM_001287593).2	-641	NM_001287593	1192	Hs.414565	NM_001288	ENSG00000213719	CLIC1	CL1C1|G6|NCC27	chloride intracellular channel 1	protein-coding
835	chr2	55096735	55118038	+	0	NA	intron (NM_001321904, intron 1 of 9)	intron (NM_001321904, intron 1 of 9)	30445	NM_001321904	57142	Hs.637850	NM_007008	ENSG00000115310	RTN4	ASY|NI220/250|NOGO|NSP|NSP-CL|Nbla00271|Nbla10545|RTN-X|RTN4-A|RTN4-B1|RTN4-B2|RTN4-C	reticulon 4	protein-coding
553	chr15	80739795	80744537	+	0	NA	intron (NM_021214, intron 1 of 2)	MLT2B3|LTR|ERVL	-37204	NM_001293298	57214	Hs.459088	NM_018689	ENSG00000103888	CEMIP	CCSP1|HYBID|KIAA1199|TMEM2L	cell migration inducing hyaluronidase 1	protein-coding
345	chr12	15682006	15719192	+	0	NA	intron (NM_004447, intron 1 of 20)	intron (NM_004447, intron 1 of 20)	88789	NM_004447	2059	Hs.591160	NM_004447	ENSG00000151491	EPS8	DFNB102	epidermal growth factor receptor pathway substrate 8	protein-coding
1642	chr9	130825398	130866943	+	0	NA	intron (NM_005157, intron 1 of 10)	intron (NM_005157, intron 1 of 10)	10916	NM_005157	25	Hs.431048	NM_005157	ENSG00000097007	ABL1	ABL|CHDSKM|JTK7|bcr/abl|c-ABL|c-ABL1|p150|v-abl	ABL proto-oncogene 1, non-receptor tyrosine kinase	protein-coding
360	chr12	47081903	47111295	+	0	NA	intron (NM_138371, intron 1 of 3)	L2b|LINE|L2	-16640	NM_001370299	347902	Hs.121520	NM_181847	ENSG00000139211	AMIGO2	ALI1|AMIGO-2|DEGA	adhesion molecule with Ig like domain 2	protein-coding
725	chr18	8729035	8734097	+	0	NA	intron (NM_015210, intron 4 of 16)	AluSq10|SINE|Alu	14185	NM_015210	23255	Hs.707920	NM_015210	ENSG00000168502	MTCL1	CCDC165|KIAA0802|SOGA2	microtubule crosslinking factor 1	protein-coding
87	chr1	119313954	119320598	+	0	NA	Intergenic	Intergenic	-10976	NR_146623	105378934		NR_146623	ENSG00000232650	LINC01780	-	long intergenic non-protein coding RNA 1780	ncRNA
1171	chr3	197391386	197428889	+	0	NA	Intergenic	L1PA4|LINE|L1	99524	NR_145451	100129516	Hs.635286	NR_145451		LINC02012	-	long intergenic non-protein coding RNA 2012	ncRNA
975	chr20	59961691	60001804	+	0	NA	intron (NM_177980, intron 4 of 17)	L1ME1|LINE|L1	-14627	NM_021810	60437	Hs.729046	NM_021810	ENSG00000124215	CDH26	VR20	cadherin 26	protein-coding
1039	chr3	9147038	9151381	+	0	NA	intron (NM_014850, intron 1 of 21)	AluSx3|SINE|Alu	-43284	NR_121664	101927416	Hs.475364	NR_121663	ENSG00000228723	SRGAP3-AS2	-	SRGAP3 antisense RNA 2	ncRNA
177	chr10	3465151	3500539	+	0	NA	intron (NR_155743, intron 3 of 4)	intron (NR_155743, intron 3 of 4)	19993	NR_155744	101927880		NR_155743		LINC02669	-	long intergenic non-protein coding RNA 2669	ncRNA
1647	chrX	23787901	23823035	+	0	NA	Intergenic	Intergenic	22310	NR_027783	6303	Hs.28491	NM_002970	ENSG00000130066	SAT1	DC21|KFSD|KFSDX|SAT|SSAT|SSAT-1	spermidine/spermine N1-acetyltransferase 1	protein-coding
453	chr14	20706353	20726646	+	0	NA	Intergenic	HERVIP10F-int|LTR|ERV1	27735	NM_194431	6038	Hs.283749	NM_002937	ENSG00000258818	RNASE4	RAB1|RNS4	ribonuclease A family member 4	protein-coding
366	chr12	52859723	52879496	+	0	NA	Intergenic	Intergenic	-20615	NM_173352	196374	Hs.665267	NM_173352	ENSG00000170423	KRT78	CK-78|K5B|K78|Kb40	keratin 78	protein-coding
897	chr2	187539460	187551664	+	0	NA	intron (NM_001329239, intron 1 of 9)	intron (NM_001329239, intron 1 of 9)	8873	NM_006287	7035	Hs.516578	NM_006287	ENSG00000003436	TFPI	EPI|LACI|TFI|TFPI1	tissue factor pathway inhibitor	protein-coding
309	chr11	86719502	86748469	+	0	NA	Intergenic	L1M4|LINE|L1	-57086	NM_001293180	11098	Hs.25338	NM_007173	ENSG00000150687	PRSS23	SIG13|SPUVE|ZSIG13	serine protease 23	protein-coding
813	chr2	36328445	36517081	+	0	NA	intron (NM_016441, intron 2 of 16)	intron (NM_016441, intron 2 of 16)	66985	NM_016441	51232	Hs.699247	NM_016441	ENSG00000150938	CRIM1	CRIM-1|S52	cysteine rich transmembrane BMP regulator 1	protein-coding
208	chr10	62074561	62114257	+	0	NA	3' UTR (NM_032199, exon 10 of 10)	3' UTR (NM_032199, exon 10 of 10)	45052	NM_001244638	84159	Hs.535297	NM_032199	ENSG00000150347	ARID5B	DESRT|MRF-2|MRF2	AT-rich interaction domain 5B	protein-coding
1018	chr22	37496906	37537217	+	0	NA	intron (NM_014550, intron 2 of 19)	L1ME3G|LINE|L1	2354	NM_014550	29775	Hs.57973	NM_014550	ENSG00000100065	CARD10	BIMP1|CARMA3	caspase recruitment domain family member 10	protein-coding
756	chr19	11085025	11108441	+	0	NA	intron (NM_001195803, intron 1 of 15)	MLT1F1|LTR|ERVL-MaLR	-7074	NR_163945
1368	chr6	56651480	56773990	+	0	NA	intron (NM_001144770, intron 3 of 94)	intron (NM_001144770, intron 3 of 94)	-69846	NM_015548	667	Hs.604915	NM_001723	ENSG00000151914	DST	BP240|BPA|BPAG1|CATX-15|CATX15|D6S1101|DMH|DT|EBSB2|HSAN6|MACF2	dystonin	protein-coding
290	chr11	65470969	65503420	+	0	NA	Intergenic	Intergenic	-10544	NR_144567	378938	Hs.621695	NR_002819	ENSG00000251562	MALAT1	HCN|LINC00047|NCRNA00047|NEAT2|PRO2853	metastasis associated lung adenocarcinoma transcript 1	ncRNA
1428	chr7	28036161	28056565	+	0	NA	intron (NM_175061, intron 1 of 4)	L1ME3G|LINE|L1	-134094	NR_034097	100128081	Hs.434307	NR_034097		JAZF1-AS1	-	JAZF1 antisense RNA 1	ncRNA
1130	chr3	168939870	169044941	+	0	NA	Intergenic	L1MEg|LINE|L1	90460	NR_109989	100507661	Hs.65918	NR_109989	ENSG00000242268	LINC02082	-	long intergenic non-protein coding RNA 2082	ncRNA
48	chr1	54793132	54798660	+	0	NA	intron (NM_001114108, intron 1 of 6)	intron (NM_001114108, intron 1 of 6)	5427	NM_001114108	55001	Hs.16230	NM_017904	ENSG00000006555	TTC22	-	tetratricopeptide repeat domain 22	protein-coding
296	chr11	68297938	68343556	+	0	NA	intron (NM_002335, intron 1 of 22)	AluSz|SINE|Alu	8156	NM_001291902	4041	Hs.6347	NM_002335	ENSG00000162337	LRP5	BMND1|EVR1|EVR4|HBM|LR3|LRP-5|LRP-7|LRP7|OPPG|OPS|OPTA1|PCLD4|VBCH2	LDL receptor related protein 5	protein-coding
1308	chr5	150458594	150527659	+	0	NA	Intergenic	MER5A|DNA|hAT-Charlie	-4653	NM_001301063	3340	Hs.222055	NM_001543	ENSG00000070614	NDST1	HSST|MRT46|NST1	N-deacetylase and N-sulfotransferase 1	protein-coding
750	chr19	4912669	4928255	+	0	NA	intron (NM_001290051, intron 2 of 16)	intron (NM_001290051, intron 2 of 16)	10095	NM_001290052	29128	Hs.108106	NM_013282	ENSG00000276043	UHRF1	ICBP90|Np95|RNF106|TDRD22|hNP95|hUHRF1|huNp95	ubiquitin like with PHD and ring finger domains 1	protein-coding
1515	chr8	32268954	32310628	+	0	NA	intron (NM_013962, intron 1 of 4)	MamRep1151|LTR?|LTR?	-150955	NR_047475	100874286	Hs.147060	NR_047475	ENSG00000254049	NRG1-IT3	-	NRG1 intronic transcript 3	ncRNA
1593	chr9	36149094	36166291	+	0	NA	intron (NM_001287013, intron 4 of 4)	(AC)n|Simple_repeat|Simple_repeat	-11696	NM_005893	881	Hs.115460	NM_005893	ENSG00000185972	CCIN	BTBD20|KBTBD14	calicin	protein-coding
19	chr1	22826583	22832682	+	0	NA	intron (NM_004442, intron 3 of 15)	intron (NM_004442, intron 3 of 15)	33594	NR_036214	100422914		NR_036214	ENSG00000264014	MIR4253	-	microRNA 4253	ncRNA
882	chr2	160368193	160435704	+	0	NA	intron (NM_002897, intron 1 of 13)	intron (NM_002897, intron 1 of 13)	5934	NR_039946	100616364		NR_039946	ENSG00000283734	MIR4785	mir-4785	microRNA 4785	ncRNA
155	chr1	223885837	223913409	+	0	NA	Intergenic	LTR37B|LTR|ERV1	-53651	NM_005426	7159	Hs.523968	NM_005426	ENSG00000143514	TP53BP2	53BP2|ASPP2|BBP|P53BP2|PPP1R13A	tumor protein p53 binding protein 2	protein-coding
957	chr20	49648268	49718462	+	0	NA	intron (NM_004776, intron 1 of 8)	MIR|SINE|MIR	30513	NM_004776	9334	Hs.370487	NM_004776	ENSG00000158470	B4GALT5	B4Gal-T5|BETA4-GALT-IV|beta4Gal-T5|beta4GalT-V|gt-V	beta-1,4-galactosyltransferase 5	protein-coding
671	chr17	48999293	49027098	+	0	NA	intron (NM_001160423, intron 2 of 12)	intron (NM_001160423, intron 2 of 12)	15810	NM_006546	10642	Hs.144936	NM_006546	ENSG00000159217	IGF2BP1	CRD-BP|CRDBP|IMP-1|IMP1|VICKZ1|ZBP1	insulin like growth factor 2 mRNA binding protein 1	protein-coding
502	chr14	80963610	80980523	+	0	NA	intron (NM_001142626, intron 1 of 8)	intron (NM_001142626, intron 1 of 8)	16445	NM_001018036	7253	Hs.160411	NM_000369	ENSG00000165409	TSHR	CHNG1|LGR3|hTSHR-I	thyroid stimulating hormone receptor	protein-coding
541	chr15	67068117	67178620	+	0	NA	intron (NM_005902, intron 1 of 8)	AluSq2|SINE|Alu	-2348	NM_001145102	4088	Hs.727986	NM_005902	ENSG00000166949	SMAD3	HSPC193|HsT17436|JV15-2|LDS1C|LDS3|MADH3	SMAD family member 3	protein-coding
904	chr2	200398653	200409342	+	0	NA	intron (NM_001100423, intron 3 of 12)	intron (NM_001100423, intron 3 of 12)	95047	NM_001282744	26010	Hs.120323	NM_015535	ENSG00000196141	SPATS2L	DNAPTP6|SGNP	spermatogenesis associated serine rich 2 like	protein-coding
791	chr19	47094507	47125305	+	0	NA	intron (NM_015168, intron 2 of 14)	intron (NM_015168, intron 2 of 14)	3870	NM_015168	23211	Hs.104661	NM_015168	ENSG00000130749	ZC3H4	C19orf7	zinc finger CCCH-type containing 4	protein-coding
1177	chr4	7205373	7218971	+	0	NA	intron (NM_020777, intron 1 of 26)	intron (NM_020777, intron 1 of 26)	19634	NM_020777	57537	Hs.479099	NM_020777	ENSG00000184985	SORCS2	-	sortilin related VPS10 domain containing receptor 2	protein-coding
126	chr1	201539710	201565357	+	0	NA	Intergenic	MIRb|SINE|MIR	32629	NR_026667	376693	Hs.605989	NR_026667		RPS10P7	RPS10_2_147	ribosomal protein S10 pseudogene 7	pseudo
1085	chr3	105824751	105849147	+	0	NA	intron (NR_135809, intron 3 of 18)	intron (NR_135809, intron 3 of 18)	30642	NM_001321813	868	Hs.430589	NM_170662	ENSG00000114423	CBLB	Cbl-b|Nbla00127|RNF56	Cbl proto-oncogene B	protein-coding
22	chr1	24768048	24807580	+	0	NA	intron (NM_013943, intron 1 of 5)	AluY|SINE|Alu	42367	NM_013943	25932	Hs.440544	NM_013943	ENSG00000169504	CLIC4	CLIC4L|H1|MTCLIC|huH1|p64H1	chloride intracellular channel 4	protein-coding
1246	chr5	33770778	33861529	+	0	NA	intron (NM_001324511, intron 2 of 2)	intron (NM_001324511, intron 2 of 2)	75837	NM_001324511	81792	Hs.12680	NM_030955	ENSG00000151388	ADAMTS12	PRO4389	ADAM metallopeptidase with thrombospondin type 1 motif 12	protein-coding
1163	chr3	193869027	193873371	+	0	NA	Intergenic	Intergenic	-27190	NR_146718	105374285	Hs.552531	NR_146718		LINC02038	-	long intergenic non-protein coding RNA 2038	ncRNA
1103	chr3	125024524	125064236	+	0	NA	intron (NM_020733, intron 1 of 16)	Charlie30a|DNA|hAT-Charlie	11617	NM_020733	57493	Hs.477420	NM_020733	ENSG00000173706	HEG1	HEG|MST112|MSTP112	heart development protein with EGF like domains 1	protein-coding
834	chr2	54523807	54613702	+	0	NA	intron (NM_178313, intron 1 of 30)	intron (NM_178313, intron 1 of 30)	10360	NM_178313	6711	Hs.503178	NM_003128	ENSG00000115306	SPTBN1	ELF|HEL102|SPTB2|betaSpII	spectrin beta, non-erythrocytic 1	protein-coding
1172	chr3	197456094	197510291	+	0	NA	Intergenic	AluSx|SINE|Alu	26469	NR_145451	100129516	Hs.635286	NR_145451		LINC02012	-	long intergenic non-protein coding RNA 2012	ncRNA
738	chr18	39619552	39650206	+	0	NA	intron (NR_024391, intron 2 of 3)	intron (NR_024391, intron 2 of 3)	-12704	NR_030628	100126323		NR_030628	ENSG00000283615	MIR924	MIRN924|hsa-mir-924	microRNA 924	ncRNA
1588	chr9	21677116	21689632	+	0	NA	Intergenic	MER45B|DNA|hAT-Tip100	-119262	NM_002451	4507	Hs.193268	NM_002451	ENSG00000099810	MTAP	BDMF|DMSFH|DMSMFH|HEL-249|LGMBF|MSAP|c86fus	methylthioadenosine phosphorylase	protein-coding
1641	chr9	130680836	130742619	+	0	NA	Intergenic	Intergenic	-2154	NM_007313	25	Hs.431048	NM_005157	ENSG00000097007	ABL1	ABL|CHDSKM|JTK7|bcr/abl|c-ABL|c-ABL1|p150|v-abl	ABL proto-oncogene 1, non-receptor tyrosine kinase	protein-coding
251	chr11	10654471	10667424	+	0	NA	intron (NM_130385, intron 1 of 20)	L2c|LINE|L2	-8646	NM_001098579	10335	Hs.501898	NM_130385	ENSG00000072952	MRVI1	IRAG|JAW1L	murine retrovirus integration site 1 homolog	protein-coding
56	chr1	64893023	64936800	+	0	NA	intron (NM_001321852, intron 1 of 24)	intron (NM_001321852, intron 1 of 24)	51638	NM_001321855	3716	Hs.207538	NM_002227	ENSG00000162434	JAK1	JAK1A|JAK1B|JTK3	Janus kinase 1	protein-coding
120	chr1	184948224	184973376	+	0	NA	intron (NM_052966, intron 1 of 13)	AluSx|SINE|Alu	13708	NM_052966	116496	Hs.518662	NM_052966	ENSG00000135842	NIBAN1	C1orf24|FAM129A|GIG39|NIBAN	niban apoptosis regulator 1	protein-coding
1340	chr6	24657946	24662415	+	0	NA	intron (NM_016614, intron 2 of 6)	L1MC4|LINE|L1	6719	NM_016614	51567	Hs.403010	NM_016614	ENSG00000111802	TDP2	AD022|EAP2|EAPII|TTRAP|dJ30M3.3|hTDP2	tyrosyl-DNA phosphodiesterase 2	protein-coding
719	chr17	82104216	82110471	+	0	NA	intron (NM_001367828, intron 16 of 16)	intron (NM_001367828, intron 16 of 16)	-9107	NM_004104	2194	Hs.83190	NM_004104	ENSG00000169710	FASN	FAS|OA-519|SDR27X1	fatty acid synthase	protein-coding
472	chr14	55071118	55132419	+	0	NA	Intergenic	AluJr|SINE|Alu	-27484	NM_002306	3958	Hs.531081	NM_002306	ENSG00000131981	LGALS3	CBP35|GAL3|GALBP|GALIG|L31|LGALS2|MAC2	galectin 3	protein-coding
724	chr18	7600907	7627931	+	0	NA	intron (NM_002845, intron 1 of 30)	intron (NM_002845, intron 1 of 30)	47103	NM_002845	5797	Hs.49774	NM_002845	ENSG00000173482	PTPRM	PTPRL1|R-PTP-MU|RPTPM|RPTPU|hR-PTPu	protein tyrosine phosphatase receptor type M	protein-coding
1327	chr6	11471749	11496366	+	0	NA	Intergenic	Intergenic	-53692	NM_001100829	100113407	Hs.146317	NM_001100829	ENSG00000205269	TMEM170B	-	transmembrane protein 170B	protein-coding
828	chr2	46306667	46336496	+	0	NA	intron (NM_001430, intron 1 of 15)	L1MB4|LINE|L1	24174	NM_001430	2034	Hs.468410	NM_001430	ENSG00000116016	EPAS1	ECYT4|HIF2A|HLF|MOP2|PASD2|bHLHe73	endothelial PAS domain protein 1	protein-coding
1467	chr7	101096722	101141272	+	0	NA	Intergenic	AluJr|SINE|Alu	-8092	NM_000602	5054	Hs.414795	NM_000602	ENSG00000106366	SERPINE1	PAI|PAI-1|PAI1|PLANH1	serpin family E member 1	protein-coding
601	chr16	67854119	67868024	+	0	NA	intron (NM_001322038, intron 2 of 5)	intron (NM_001322038, intron 2 of 5)	-11981	NM_014329	23644	Hs.75682	NM_014329	ENSG00000038358	EDC4	GE1|Ge-1|HEDL5|HEDLS|RCD-8|RCD8	enhancer of mRNA decapping 4	protein-coding
344	chr12	15621258	15637660	+	0	NA	intron (NM_004447, intron 18 of 20)	intron (NM_004447, intron 18 of 20)	82848	NM_030671	5800	Hs.160871	NM_002848	ENSG00000151490	PTPRO	GLEPP1|NPHS6|PTP-OC|PTP-U2|PTPROT|PTPU2|R-PTP-O	protein tyrosine phosphatase receptor type O	protein-coding
1402	chr6	150710245	150732989	+	0	NA	intron (NM_001329803, intron 1 of 13)	intron (NM_001329803, intron 1 of 13)	518	NM_001329802	57480	Hs.189781	NM_001029884	ENSG00000120278	PLEKHG1	ARHGEF41	pleckstrin homology and RhoGEF domain containing G1	protein-coding
636	chr17	15947376	15982598	+	0	NA	intron (NM_000676, intron 1 of 1)	AluY|SINE|Alu	20070	NM_000676	136	Hs.167046	NM_000676	ENSG00000170425	ADORA2B	ADORA2	adenosine A2b receptor	protein-coding
1473	chr7	109641687	109648274	+	0	NA	Intergenic	HERVH-int|LTR|ERV1	315233	NR_003024	442720	Hs.530096	NR_003024	ENSG00000237064	EIF3IP1	RG208K23	eukaryotic translation initiation factor 3 subunit I pseudogene 1	pseudo
642	chr17	29687392	29749958	+	0	NA	intron (NM_033389, intron 2 of 14)	AluY|SINE|Alu	42757	NM_001282131	85464	Hs.654754	NM_033389	ENSG00000141298	SSH2	SSH-2|SSH-2L	slingshot protein phosphatase 2	protein-coding
1280	chr5	107454797	107478821	+	0	NA	intron (NM_001962, intron 1 of 4)	intron (NM_001962, intron 1 of 4)	204128	NM_001962	1946	Hs.288741	NM_001962	ENSG00000184349	EFNA5	AF1|EFL5|EPLG7|GLC1M|LERK7|RAGS	ephrin A5	protein-coding
1224	chr4	156765180	156792577	+	0	NA	intron (NM_016205, intron 3 of 5)	intron (NM_016205, intron 3 of 5)	192921	NM_016205	56034	Hs.570855	NM_016205	ENSG00000145431	PDGFC	FALLOTEIN|SCDGF	platelet derived growth factor C	protein-coding
46	chr1	51543002	51575854	+	0	NA	Intergenic	(AC)n|Simple_repeat|Simple_repeat	24303	NR_161259	441884		NR_161259		CALR4P	-	calreticulin 4, pseudogene	pseudo
1196	chr4	73663077	73735180	+	0	NA	Intergenic	Intergenic	-41441	NM_000584	3576	Hs.624	NM_000584	ENSG00000169429	CXCL8	GCP-1|GCP1|IL8|LECT|LUCT|LYNAP|MDNCF|MONAP|NAF|NAP-1|NAP1	C-X-C motif chemokine ligand 8	protein-coding
1322	chr6	3789000	3829183	+	0	NA	Intergenic	Intergenic	-40282	NM_012135	26240	Hs.140944	NM_012135	ENSG00000145945	FAM50B	D6S2654E|X5L	family with sequence similarity 50 member B	protein-coding
630	chr17	2995555	3005921	+	0	NA	intron (NM_001330058, intron 14 of 24)	intron (NM_001330058, intron 14 of 24)	-34843	NR_110818	101927911	Hs.626373	NR_110818	ENSG00000262884	LOC101927911	-	uncharacterized LOC101927911	ncRNA
1462	chr7	92739355	92771124	+	0	NA	intron (NM_001259, intron 3 of 7)	intron (NM_001259, intron 3 of 7)	78720	NM_001259	1021	Hs.119882	NM_001259	ENSG00000105810	CDK6	MCPH12|PLSTIRE	cyclin dependent kinase 6	protein-coding
572	chr16	1295758	1306573	+	0	NA	Intergenic	Intergenic	-7987	NM_194261	7329	Hs.302903	NM_003345	ENSG00000103275	UBE2I	C358B7.1|P18|UBC9	ubiquitin conjugating enzyme E2 I	protein-coding
1407	chr6	158834793	158867955	+	0	NA	intron (NR_028496, intron 2 of 2)	AluSx1|SINE|Alu	6258	NR_028496	202459	Hs.487035	NM_145303	ENSG00000243775	OSTCP1	DC2L|OSTCL	oligosaccharyltransferase complex subunit pseudogene 1	pseudo
974	chr20	57693275	57714421	+	0	NA	intron (NM_199171, intron 1 of 3)	intron (NM_199171, intron 1 of 3)	6167	NM_020182	56937	Hs.517155	NM_020182	ENSG00000124225	PMEPA1	STAG1|TMEPAI	prostate transmembrane protein, androgen induced 1	protein-coding
1386	chr6	129488148	129501948	+	0	NA	intron (NM_000426, intron 58 of 64)	L3|LINE|CR1	215129	NM_033515	93663	Hs.486458	NM_033515	ENSG00000146376	ARHGAP18	MacGAP|SENEX|bA307O14.2	Rho GTPase activating protein 18	protein-coding
1435	chr7	44617600	44641106	+	0	NA	intron (NM_002541, intron 2 of 22)	intron (NM_002541, intron 2 of 22)	22726	NM_001363523	4967	Hs.488181	NM_002541	ENSG00000105953	OGDH	AKGDH|E1k|OGDC	oxoglutarate dehydrogenase	protein-coding
380	chr12	75940360	75987118	+	0	NA	Intergenic	MIRb|SINE|MIR	68037	NM_007350	22822	Hs.602085	NM_007350	ENSG00000139289	PHLDA1	DT1P1B11|PHRIP|TDAG51	pleckstrin homology like domain family A member 1	protein-coding
402	chr12	113191860	113247975	+	0	NA	intron (NM_001330452, intron 1 of 4)	AluSx|SINE|Alu	1177	NM_138451	115811	Hs.568276	NM_138451	ENSG00000166578	IQCD	4933433C09Rik|CFAP84|DRC10	IQ motif containing D	protein-coding
1529	chr8	47340572	47387665	+	0	NA	intron (NR_104581, intron 5 of 16)	intron (NR_104581, intron 5 of 16)	103180	NM_001080394	23514	Hs.381058	NM_001080394	ENSG00000164808	SPIDR	KIAA0146	scaffold protein involved in DNA repair	protein-coding
386	chr12	94644341	94677804	+	0	NA	Intergenic	AluSx1|SINE|Alu	-10515	NM_020698	57458	Hs.370410	NM_020698	ENSG00000057704	TMCC3	-	transmembrane and coiled-coil domain family 3	protein-coding
441	chr13	98473895	98485776	+	0	NA	intron (NM_001286649, intron 2 of 9)	intron (NM_001286649, intron 2 of 9)	42290	NM_003576	8428	Hs.508514	NM_003576	ENSG00000102572	STK24	HEL-S-95|MST3|MST3B|STE20|STK3	serine/threonine kinase 24	protein-coding
888	chr2	173934572	173944431	+	0	NA	intron (NM_003111, intron 4 of 6)	AluSx3|SINE|Alu	24379	NM_001017371	6670	Hs.531587	NM_003111	ENSG00000172845	SP3	SPR2	Sp3 transcription factor	protein-coding
784	chr19	42190426	42208586	+	0	NA	non-coding (NR_073052, exon 3 of 3)	non-coding (NR_073052, exon 3 of 3)	18171	NR_073046	162989	Hs.515432	NM_133328	ENSG00000160570	DEDD2	FLAME-3|FLAME3	death effector domain containing 2	protein-coding
596	chr16	56794510	56812409	+	0	NA	intron (NM_014669, intron 4 of 21)	(AAT)n|Simple_repeat|Simple_repeat	20003	NM_001242796	9688	Hs.276878	NM_014669	ENSG00000102900	NUP93	NIC96	nucleoporin 93	protein-coding
1053	chr3	30583641	30614604	+	0	NA	Intergenic	Intergenic	-7380	NM_001024847	7048	Hs.82028	NM_003242	ENSG00000163513	TGFBR2	AAT3|FAA3|LDS1B|LDS2|LDS2B|MFS2|RIIC|TAAD2|TBR-ii|TBRII|TGFR-2|TGFbeta-RII	transforming growth factor beta receptor 2	protein-coding
443	chr13	106143887	106152863	+	0	NA	Intergenic	Intergenic	-228189	NR_163477	728192	Hs.559194	NR_034119		LINC00460	-	long intergenic non-protein coding RNA 460	ncRNA
508	chr14	95247897	95275758	+	0	NA	intron (NM_024734, intron 1 of 12)	intron (NM_024734, intron 1 of 12)	58081	NM_024734	79789	Hs.301478	NM_024734	ENSG00000165959	CLMN	-	calmin	protein-coding
590	chr16	28166780	28201220	+	0	NA	intron (NM_015171, intron 1 of 23)	L2|LINE|L2	27965	NM_001270940	23214	Hs.460468	NM_015171	ENSG00000169180	XPO6	EXP6|RANBP20	exportin 6	protein-coding
355	chr12	38112296	38149389	+	0	NA	Intergenic	Intergenic	-185932	NM_001308340	144245	Hs.259305	NM_001013620	ENSG00000175548	ALG10B	ALG10|KCR1	ALG10 alpha-1,2-glucosyltransferase B	protein-coding
1493	chr7	151459273	151495307	+	0	NA	intron (NM_005614, intron 4 of 7)	intron (NM_005614, intron 4 of 7)	-36477	NR_131779	155051	Hs.647104	NM_144727	ENSG00000127377	CRYGN	-	crystallin gamma N	protein-coding
320	chr11	119209236	119235517	+	0	NA	intron (NM_005188, intron 1 of 15)	intron (NM_005188, intron 1 of 15)	16100	NM_005188	867	Hs.504096	NM_005188	ENSG00000110395	CBL	C-CBL|CBL2|FRA11B|NSLL|RNF55	Cbl proto-oncogene	protein-coding
1242	chr5	16852201	16870560	+	0	NA	intron (NM_012334, intron 2 of 40)	AluSq2|SINE|Alu	74908	NM_012334	4651	Hs.481720	NM_012334	ENSG00000145555	MYO10	-	myosin X	protein-coding
1344	chr6	28789058	28839668	+	0	NA	Intergenic	CpG	49314	NR_033379	401242	Hs.448285	NR_033379	ENSG00000225595	LINC01623	-	long intergenic non-protein coding RNA 1623	ncRNA
1025	chr22	41666175	41686153	+	0	NA	intron (NM_001003796, intron 2 of 2)	intron (NM_001003796, intron 2 of 2)	12703	NM_005008	4809	Hs.182255	NM_005008	ENSG00000100138	SNU13	15.5K|FA-1|FA1|NHP2L1|NHPX|OTK27|SNRNP15-5|SPAG12|SSFA1	small nuclear ribonucleoprotein 13	protein-coding
765	chr19	18291761	18320792	+	0	NA	TTS (NM_001252129)	TTS (NM_001252129)	16800	NM_012321	25804	Hs.515255	NM_012321	ENSG00000130520	LSM4	GRP|YER112W	LSM4 homolog, U6 small nuclear RNA and mRNA degradation associated	protein-coding
1415	chr7	6222059	6322967	+	0	NA	5' UTR (NM_004227, exon 1 of 13)	5' UTR (NM_004227, exon 1 of 13)	111	NM_004227	9265	Hs.487479	NM_004227	ENSG00000008256	CYTH3	ARNO3|GRP1|PSCD3|cytohesin-3	cytohesin 3	protein-coding
740	chr18	54765069	54777070	+	0	NA	Intergenic	L2c|LINE|L2	-57408	NM_004163	5874	Hs.25318	NM_004163	ENSG00000041353	RAB27B	C25KG	RAB27B, member RAS oncogene family	protein-coding
746	chr19	3552552	3565870	+	0	NA	Intergenic	AluSx1|SINE|Alu	-1625	NM_174983	126321	Hs.656901	NM_021731	ENSG00000161091	MFSD12	C19orf28|PP3501	major facilitator superfamily domain containing 12	protein-coding
1247	chr5	34563478	34611817	+	0	NA	Intergenic	Intergenic	-68681	NM_001145522	26064	Hs.431400	NM_015577	ENSG00000039560	RAI14	NORPEG|RAI13	retinoic acid induced 14	protein-coding
732	chr18	22911706	22981908	+	0	NA	intron (NM_002894, intron 3 of 18)	intron (NM_002894, intron 3 of 18)	12931	NM_203291	5932	Hs.546282	NM_002894	ENSG00000101773	RBBP8	COM1|CTIP|JWDS|RIM|SAE2|SCKL2	RB binding protein 8, endonuclease	protein-coding
1528	chr8	42475946	42544926	+	0	NA	intron (NM_006749, intron 1 of 10)	intron (NM_006749, intron 1 of 10)	-9205	NM_001257180	6575	Hs.653173	NM_006749	ENSG00000168575	SLC20A2	GLVR-2|GLVR2|IBGC1|IBGC3|MLVAR|PIT-2|PIT2|RAM1|Ram-1	solute carrier family 20 member 2	protein-coding
326	chr11	128448140	128519735	+	0	NA	intron (NM_001162422, intron 1 of 3)	intron (NM_001162422, intron 1 of 3)	38373	NM_001162422	2113	Hs.369438	NM_005238	ENSG00000134954	ETS1	ETS-1|EWSR2|c-ets-1|p54	ETS proto-oncogene 1, transcription factor	protein-coding
478	chr14	64109471	64123526	+	0	NA	intron (NM_015180, intron 66 of 114)	AluSx|SINE|Alu	-21373	NR_031677	100313830		NR_031677	ENSG00000221537	MIR548H1	MIR548H-1|MIRN548H1	microRNA 548h-1	ncRNA
1176	chr4	6746287	6773633	+	0	NA	Intergenic	Charlie2a|DNA|hAT-Charlie	-22767	NM_014743	9778	Hs.79276	NM_014743	ENSG00000170871	KIAA0232	-	KIAA0232	protein-coding
603	chr16	68742268	68761429	+	0	NA	intron (NM_001317185, intron 2 of 15)	AluSz6|SINE|Alu	14556	NM_001317186	999	Hs.461086	NM_004360	ENSG00000039068	CDH1	Arc-1|BCDS1|CD324|CDHE|ECAD|LCAM|UVO	cadherin 1	protein-coding
1387	chr6	129638335	129651868	+	0	NA	intron (NM_033515, intron 1 of 14)	intron (NM_033515, intron 1 of 14)	65076	NM_033515	93663	Hs.486458	NM_033515	ENSG00000146376	ARHGAP18	MacGAP|SENEX|bA307O14.2	Rho GTPase activating protein 18	protein-coding
1406	chr6	158772246	158816476	+	0	NA	intron (NM_003379, intron 1 of 12)	intron (NM_003379, intron 1 of 12)	-23618	NR_102425	101409257	Hs.571207	NR_102425	ENSG00000233893	EZR-AS1	-	EZR antisense RNA 1	ncRNA
822	chr2	42097033	42142633	+	0	NA	Intergenic	L1ME1|LINE|L1	-49520	NM_019063	27436	Hs.713173	NM_019063	ENSG00000143924	EML4	C2orf2|ELP120|EMAP-4|EMAPL4|ROPP120	EMAP like 4	protein-coding
1197	chr4	74106754	74117963	+	0	NA	Intergenic	LTR27E|LTR|ERV1	-10915	NM_001351310	441024	Hs.721011	NM_001004346	ENSG00000163738	MTHFD2L	-	methylenetetrahydrofolate dehydrogenase (NADP+ dependent) 2 like	protein-coding
648	chr17	38447037	38484701	+	0	NA	intron (NM_001199417, intron 6 of 23).2	intron (NM_001199417, intron 6 of 23).2	37405	NM_001199417	57636	Hs.374446	NM_020876	ENSG00000275832	ARHGAP23	-	Rho GTPase activating protein 23	protein-coding
1220	chr4	147756198	147777608	+	0	NA	intron (NM_024605, intron 1 of 22)	AluSx1|SINE|Alu	-15692	NR_039962	100616246		NR_039962	ENSG00000264274	MIR4799	-	microRNA 4799	ncRNA
253	chr11	11968857	12004586	+	0	NA	intron (NM_015881, intron 4 of 7)	MIRb|SINE|MIR	21918	NM_001018057	27122	Hs.292156	NM_013253	ENSG00000050165	DKK3	REIC|RIG	dickkopf WNT signaling pathway inhibitor 3	protein-coding
1382	chr6	113629190	113654852	+	0	NA	intron (NR_125844, intron 1 of 2)	AluSx3|SINE|Alu	8054	NR_125844	101927686	Hs.402044	NR_125844	ENSG00000230943	LINC02541	-	long intergenic non-protein coding RNA 2541	ncRNA
1284	chr5	120599453	120616817	+	0	NA	intron (NM_001308088, intron 1 of 3)	intron (NM_001308088, intron 1 of 3)	76671	NM_001308088	51334	Hs.157461	NM_016644	ENSG00000184838	PRR16	DSC54|LARGEN	proline rich 16	protein-coding
717	chr17	81039880	81098816	+	0	NA	intron (NM_001144888, intron 3 of 13)	intron (NM_001144888, intron 3 of 13)	34197	NM_001144888	10458	Hs.128316	NM_006340	ENSG00000175866	BAIAP2	BAP2|FLAF3|IRSP53	BAI1 associated protein 2	protein-coding
61	chr1	85602857	85630220	+	0	NA	Intergenic	MIRb|SINE|MIR	35777	NM_001554	3491	Hs.8867	NM_001554	ENSG00000142871	CCN1	CYR61|GIG1|IGFBP10	cellular communication network factor 1	protein-coding
578	chr16	4288764	4324293	+	0	NA	Intergenic	Intergenic	-8233	NM_001318918	84662	Hs.592087	NM_032575	ENSG00000126603	GLIS2	NKL|NPHP7	GLIS family zinc finger 2	protein-coding
144	chr1	212466531	212487031	+	0	NA	Intergenic	L1PA6|LINE|L1	43861	NM_013349	29937	Hs.461787	NM_013349	ENSG00000117691	NENF	CIR2|SCIRP10|SPUF	neudesin neurotrophic factor	protein-coding
1251	chr5	36653302	36689615	+	0	NA	intron (NM_001289940, intron 4 of 7)	intron (NM_001289940, intron 4 of 7)	64852	NM_001166695	6507	Hs.481918	NM_004172	ENSG00000079215	SLC1A3	EA6|EAAT1|GLAST|GLAST1	solute carrier family 1 member 3	protein-coding
793	chr19	51798944	51810863	+	0	NA	non-coding (NR_163433, exon 12 of 12)	non-coding (NR_163433, exon 12 of 12)	9746	NM_002030	2359	Hs.445466	NM_002030	ENSG00000187474	FPR3	FML2_HUMAN|FMLP-R-II|FMLPY|FPRH1|FPRH2|FPRL2|RMLP-R-I	formyl peptide receptor 3	protein-coding
1192	chr4	48665799	48682456	+	0	NA	intron (NM_015030, intron 3 of 63)	intron (NM_015030, intron 3 of 63)	106172	NM_015030	285527	Hs.595553	NM_015030	ENSG00000075539	FRYL	AF4p12|KIAA0826|MOR2	FRY like transcription coactivator	protein-coding
1326	chr6	11193500	11220022	+	0	NA	intron (NM_182966, intron 2 of 2)	intron (NM_182966, intron 2 of 2)	25907	NM_006403	4739	Hs.37982	NM_006403	ENSG00000111859	NEDD9	CAS-L|CAS2|CASL|CASS2|HEF1	neural precursor cell expressed, developmentally down-regulated 9	protein-coding
1466	chr7	99106056	99142564	+	0	NA	intron (NM_020429, intron 1 of 18)	intron (NM_020429, intron 1 of 18)	19798	NM_020429	57154	Hs.189329	NM_020429	ENSG00000198742	SMURF1	-	SMAD specific E3 ubiquitin protein ligase 1	protein-coding
543	chr15	71274497	71299421	+	0	NA	intron (NM_024817, intron 5 of 16)	intron (NM_024817, intron 5 of 16)	-97900	NR_120349	101929196	Hs.680472	NR_120348		THSD4-AS1	-	THSD4 antisense RNA 1	ncRNA
186	chr10	5069261	5082226	+	0	NA	intron (NM_001253908, intron 1 of 8)	AluSp|SINE|Alu	-18671	NM_003739	8644	Hs.78183	NM_003739	ENSG00000196139	AKR1C3	DD3|DDX|HA1753|HAKRB|HAKRe|HSD17B5|PGFS|hluPGFS	aldo-keto reductase family 1 member C3	protein-coding
959	chr20	49850222	49873138	+	0	NA	intron (NR_048539, intron 7 of 13)	intron (NR_048539, intron 7 of 13)	-2179	NR_162136	113219455		NR_162136		MIR12122	-	microRNA 12122	ncRNA
1501	chr8	13352323	13373242	+	0	NA	intron (NM_024767, intron 4 of 4)	L2a|LINE|L2	-85998	NM_001348083	10395	Hs.134296	NM_006094	ENSG00000164741	DLC1	ARHGAP7|HP|STARD12|p122-RhoGAP	DLC1 Rho GTPase activating protein	protein-coding
28	chr1	32316276	32323874	+	0	NA	intron (NM_004964, intron 3 of 13)	AluY|SINE|Alu	16158	NM_023009	65108	Hs.75061	NM_023009	ENSG00000175130	MARCKSL1	F52|MACMARCKS|MLP|MLP1|MRP	MARCKS like 1	protein-coding
496	chr14	75123661	75205860	+	0	NA	intron (NM_006827, intron 1 of 4)	intron (NM_006827, intron 1 of 4)	11852	NM_006827	10972	Hs.74137	NM_006827	ENSG00000170348	TMED10	P24(DELTA)|S31I125|S31III125|TMP21|Tmp-21-I|p23|p24d1	transmembrane p24 trafficking protein 10	protein-coding
490	chr14	68873096	68980444	+	0	NA	intron (NM_001102, intron 1 of 20)	intron (NM_001102, intron 1 of 20)	52532	NM_001130005	87	Hs.235750	NM_001102	ENSG00000072110	ACTN1	BDPLT15	actinin alpha 1	protein-coding
1561	chr8	125211953	125232722	+	0	NA	intron (NM_001349486, intron 5 of 7)	L1MA7|LINE|L1	130477	NM_173685	286053	Hs.388297	NM_173685	ENSG00000156831	NSMCE2	C8orf36|MMS21|NSE2|ZMIZ7	NSE2 (MMS21) homolog, SMC5-SMC6 complex SUMO ligase	protein-coding
673	chr17	49828786	49838170	+	0	NA	3' UTR (NM_001199158, exon 12 of 12)	3' UTR (NM_001199158, exon 12 of 12)	-12432	NM_001242791	729220	Hs.434138	NM_001242791		FLJ45513	-	uncharacterized LOC729220	protein-coding
1589	chr9	21977289	21998522	+	0	NA	intron (NM_001363763, intron 1 of 2)	MER5A|DNA|hAT-Charlie	6586	NM_058195	1029	Hs.512599	NM_000077	ENSG00000147889	CDKN2A	ARF|CDK4I|CDKN2|CMM2|INK4|INK4A|MLM|MTS-1|MTS1|P14|P14ARF|P16|P16-INK4A|P16INK4|P16INK4A|P19|P19ARF|TP16	cyclin dependent kinase inhibitor 2A	protein-coding
408	chr12	122437727	122493581	+	0	NA	Intergenic	AluSz6|SINE|Alu	35278	NM_001350935	55596	Hs.37706	NM_017612	ENSG00000033030	ZCCHC8	-	zinc finger CCHC-type containing 8	protein-coding
180	chr10	3962854	3979411	+	0	NA	Intergenic	Intergenic	-20028	NR_106726	102464829		NR_106726	ENSG00000274809	MIR6078	hsa-mir-6078	microRNA 6078	ncRNA
1106	chr3	126908483	126912385	+	0	NA	intron (NM_032343, intron 5 of 7)	intron (NM_032343, intron 5 of 7)	-78160	NM_032242	5361	Hs.432329	NM_032242	ENSG00000114554	PLXNA1	NOV|NOVP|PLEXIN-A1|PLXN1	plexin A1	protein-coding
639	chr17	17683003	17713615	+	0	NA	intron (NM_030665, intron 1 of 5)	intron (NM_030665, intron 1 of 5)	16851	NM_030665	10743	Hs.655395	NM_030665	ENSG00000108557	RAI1	SMCR|SMS	retinoic acid induced 1	protein-coding
9	chr1	12529181	12550859	+	0	NA	Intergenic	Intergenic	32774	NR_003022	677882	Hs.658450	NR_003022	ENSG00000266079	SNORA59B	ACA59	small nucleolar RNA, H/ACA box 59B	snoRNA
1497	chr8	4330572	4345168	+	0	NA	intron (NM_033225, intron 3 of 69)	intron (NM_033225, intron 3 of 69)	657044	NM_033225	64478	Hs.571466	NM_033225	ENSG00000183117	CSMD1	PPP1R24	CUB and Sushi multiple domains 1	protein-coding
57	chr1	66933075	66953067	+	0	NA	intron (NM_001350530, intron 5 of 15)	intron (NM_001350530, intron 5 of 15)	12815	NM_001077701	57708	Hs.605432	NM_020948	ENSG00000198160	MIER1	ER1|MI-ER1	MIER1 transcriptional regulator	protein-coding
618	chr16	81818097	81855501	+	0	NA	intron (NM_002661, intron 2 of 32)	MIRb|SINE|MIR	57508	NM_002661	5336	Hs.372303	NM_002661	ENSG00000197943	PLCG2	APLAID|FCAS3|PLC-IV|PLC-gamma-2	phospholipase C gamma 2	protein-coding
462	chr14	37585975	37591009	+	0	NA	Intergenic	CpG	6757	NM_004496	3169	Hs.163484	NM_004496	ENSG00000129514	FOXA1	HNF3A|TCF3A	forkhead box A1	protein-coding
1238	chr4	190069042	190092452	+	0	NA	Intergenic	CpG	15518	NM_001293798	100288687	Hs.728749	NM_001205218	ENSG00000260596	DUX4	DUX4L	double homeobox 4	protein-coding
64	chr1	91608987	91614675	+	0	NA	Intergenic	Intergenic	110723	NM_001134420	8317	Hs.533573	NM_003503	ENSG00000097046	CDC7	CDC7L1|HsCDC7|Hsk1|huCDC7	cell division cycle 7	protein-coding
747	chr19	4051651	4062017	+	0	NA	intron (NM_015898, intron 1 of 2)	AluSc8|SINE|Alu	8695	NM_001317990	51341	Hs.591384	NM_015898	ENSG00000178951	ZBTB7A	FBI-1|FBI1|LRF|TIP21|ZBTB7|ZNF857A|pokemon	zinc finger and BTB domain containing 7A	protein-coding
114	chr1	180157860	180171330	+	0	NA	intron (NM_002826, intron 1 of 11)	intron (NM_002826, intron 1 of 11)	9726	NM_002826	5768	Hs.719176	NM_002826	ENSG00000116260	QSOX1	Q6|QSCN6	quiescin sulfhydryl oxidase 1	protein-coding
435	chr13	73673030	73678783	+	0	NA	Intergenic	LTR79|LTR|ERVL	111662	NR_047009	100874155	Hs.672679	NR_047009		LINC00392	-	long intergenic non-protein coding RNA 392	ncRNA
1492	chr7	151088614	151108575	+	0	NA	intron (NM_001350103, intron 1 of 18)	AluJb|SINE|Alu	12119	NM_001042535	116988	Hs.647075	NM_031946	ENSG00000133612	AGAP3	AGAP-3|CENTG3|CRAG|MRIP-1|cnt-g3	ArfGAP with GTPase domain, ankyrin repeat and PH domain 3	protein-coding
327	chr11	129141679	129149068	+	0	NA	intron (NM_001142685, intron 2 of 21)	intron (NM_001142685, intron 2 of 21)	46825	NM_001142685	9743	Hs.440379	NM_014715	ENSG00000134909	ARHGAP32	GC-GAP|GRIT|PX-RICS|RICS|p200RhoGAP|p250GAP	Rho GTPase activating protein 32	protein-coding
1514	chr8	30703163	30730880	+	0	NA	intron (NM_000637, intron 1 of 12)	AluSp|SINE|Alu	10825	NM_000637	2936	Hs.271510	NM_000637	ENSG00000104687	GSR	GR|HEL-75|HEL-S-122m	glutathione-disulfide reductase	protein-coding
1166	chr3	194561928	194599558	+	0	NA	Intergenic	AluYc|SINE|Alu	-3525	NR_047575	100507297	Hs.586059	NR_047573		TMEM44-AS1	-	TMEM44 antisense RNA 1	ncRNA
1243	chr5	17223876	17266635	+	0	NA	intron (NM_006317, intron 1 of 1)	AluSz|SINE|Alu	27624	NM_006317	10409	Hs.201641	NM_006317	ENSG00000176788	BASP1	CAP-23|CAP23|NAP-22|NAP22	brain abundant membrane attached signal protein 1	protein-coding
513	chr14	103065782	103076252	+	0	NA	Intergenic	Intergenic	-13193	NM_001330236	107984640		NM_001330236	ENSG00000283071	LBHD2	-	LBH domain containing 2	protein-coding
597	chr16	56999297	57072260	+	0	NA	intron (NM_001330552, intron 13 of 47)	MIR|SINE|MIR	18704	NM_032206	84166	Hs.528836	NM_032206	ENSG00000140853	NLRC5	CLR16.1|NOD27|NOD4	NLR family CARD domain containing 5	protein-coding
40	chr1	46179912	46191059	+	0	NA	intron (NM_005727, intron 8 of 8)	intron (NM_005727, intron 8 of 8)	-8997	NM_001328655	110117498	Hs.655387	NM_001328655	ENSG00000250719	P3R3URF	-	PIK3R3 upstream reading frame	protein-coding
1057	chr3	38167995	38175647	+	0	NA	intron (NM_005109, intron 1 of 17)	intron (NM_005109, intron 1 of 17)	6284	NM_005109	9943	Hs.475970	NM_005109	ENSG00000172939	OXSR1	OSR1	oxidative stress responsive kinase 1	protein-coding
288	chr11	64852013	64870813	+	0	NA	intron (NM_006795, intron 2 of 4)	intron (NM_006795, intron 2 of 4)	-16760	NM_017525	55561	Hs.293590	NM_017525	ENSG00000171219	CDC42BPG	DMPK2|HSMDPKIN|KAPPA-200|MRCKG|MRCKgamma	CDC42 binding protein kinase gamma	protein-coding
389	chr12	96190236	96237862	+	0	NA	intron (NM_005230, intron 1 of 4)	intron (NM_005230, intron 1 of 4)	19674	NM_005230	2004	Hs.46523	NM_005230	ENSG00000111145	ELK3	ERP|NET|SAP-2|SAP2	ETS transcription factor ELK3	protein-coding
1219	chr4	142547254	142568484	+	0	NA	intron (NM_003866, intron 2 of 26)	intron (NM_003866, intron 2 of 26)	288666	NM_003866	8821	Hs.176376	NM_003866	ENSG00000109452	INPP4B	-	inositol polyphosphate-4-phosphatase type II B	protein-coding
1052	chr3	30319678	30372211	+	0	NA	Intergenic	Intergenic	-172924	NR_147054	101928015	Hs.581534	NR_147054		LINC01985	-	long intergenic non-protein coding RNA 1985	ncRNA
661	chr17	44812093	44827915	+	0	NA	intron (NM_001080383, intron 1 of 2)	AluSx|SINE|Alu	10283	NM_005497	10052	Hs.712052	NM_005497	ENSG00000182963	GJC1	CX45|GJA7	gap junction protein gamma 1	protein-coding
985	chr21	33355503	33384003	+	0	NA	Intergenic	LTR16A|LTR|ERVL	-33143	NM_005534	3460	Hs.634632	NM_005534	ENSG00000159128	IFNGR2	AF-1|IFGR2|IFNGT1|IMD28	interferon gamma receptor 2	protein-coding
187	chr10	5282102	5293141	+	0	NA	Intergenic	Intergenic	-16385	NR_149060	110806285		NR_149060	ENSG00000224034	LINC02561	-	long intergenic non-protein coding RNA 2561	ncRNA
413	chr12	124676156	124770010	+	0	NA	Intergenic	Intergenic	116588	NM_001367982	949	Hs.731377	NM_005505	ENSG00000073060	SCARB1	CD36L1|CLA-1|CLA1|HDLQTL6|SR-BI|SRB1	scavenger receptor class B member 1	protein-coding
497	chr14	75229115	75277088	+	0	NA	Intergenic	AluJb|SINE|Alu	-25727	NM_005252	2353	Hs.25647	NM_005252	ENSG00000170345	FOS	AP-1|C-FOS|p55	Fos proto-oncogene, AP-1 transcription factor subunit	protein-coding
50	chr1	54921695	54950782	+	0	NA	Intergenic	(TTCT)n|Simple_repeat|Simple_repeat	-44390	NM_182532	199964	Hs.663950	NM_182532	ENSG00000143001	TMEM61	-	transmembrane protein 61	protein-coding
1041	chr3	9384312	9430019	+	0	NA	intron (NM_001080517, intron 1 of 22)	AluSx|SINE|Alu	9465	NM_001080517	55209	Hs.288164	NM_018187	ENSG00000168137	SETD5	-	SET domain containing 5	protein-coding
1571	chr8	128167758	128186330	+	0	NA	Intergenic	Intergenic	26928	NR_031613	100302281		NR_031613	ENSG00000221261	MIR1208	MIRN1208|hsa-mir-1208	microRNA 1208	ncRNA
88	chr1	143719521	143736579	+	0	NA	Intergenic	Intergenic	1520	NR_004408	26869		NR_004408	ENSG00000207513	RNU1-3	HSD4|RNU1G3	RNA, U1 small nuclear 3	snRNA
47	chr1	51622344	51662702	+	0	NA	intron (NM_148906, intron 1 of 22)	LTR68|LTR|ERV1	25431	NM_001350208	114883	Hs.21938	NM_024586	ENSG00000117859	OSBPL9	ORP-9|ORP9	oxysterol binding protein like 9	protein-coding
1193	chr4	54066638	54092315	+	0	NA	Intergenic	L1MA10|LINE|L1	-14871	NM_012110	26511	Hs.335393	NM_012110	ENSG00000109220	CHIC2	BTL	cysteine rich hydrophobic domain 2	protein-coding
562	chr15	90033747	90063539	+	0	NA	intron (NM_198526, intron 1 of 4)	intron (NM_198526, intron 1 of 4)	33564	NR_146321	109729181	Hs.655249	NR_146321	ENSG00000259291	ZNF710-AS1	-	ZNF710 antisense RNA 1	ncRNA
964	chr20	50511138	50573674	+	0	NA	intron (NM_001278618, intron 1 of 8)	intron (NM_001278618, intron 1 of 8)	32023	NM_002827	5770	Hs.417549	NM_002827	ENSG00000196396	PTPN1	PTP1B	protein tyrosine phosphatase non-receptor type 1	protein-coding
129	chr1	202565693	202600270	+	0	NA	3' UTR (NM_001197131, exon 7 of 7)	3' UTR (NM_001197131, exon 7 of 7)	42867	NM_001197131	4660	Hs.444403	NM_002481	ENSG00000077157	PPP1R12B	MYPT2|PP1bp55	protein phosphatase 1 regulatory subunit 12B	protein-coding
1383	chr6	113995177	114019147	+	0	NA	intron (NR_125845, intron 4 of 9)	intron (NR_125845, intron 4 of 9)	-36014	NM_001527	3066	Hs.3352	NM_001527	ENSG00000196591	HDAC2	HD2|KDAC2|RPD3|YAF1	histone deacetylase 2	protein-coding
710	chr17	77093509	77165429	+	0	NA	intron (NM_001204410, intron 2 of 17)	intron (NM_001204410, intron 2 of 17)	-11500	NM_001039573	6397	Hs.464184	NM_003003	ENSG00000129657	SEC14L1	PRELID4A|SEC14L	SEC14 like lipid binding 1	protein-coding
1115	chr3	138818048	138835620	+	0	NA	intron (NM_006219, intron 1 of 23)	AluSq2|SINE|Alu	8094	NM_006219	5291	Hs.239818	NM_006219	ENSG00000051382	PIK3CB	P110BETA|PI3K|PI3KBETA|PIK3C1	phosphatidylinositol-4,5-bisphosphate 3-kinase catalytic subunit beta	protein-coding
716	chr17	79792009	79815464	+	0	NA	Intergenic	CpG-11773	-6659	NM_020649	57332	Hs.387258	NM_020649	ENSG00000141570	CBX8	PC3|RC1	chromobox 8	protein-coding
222	chr10	74154035	74194128	+	0	NA	intron (NM_001369123, intron 1 of 9)	AluSz|SINE|Alu	-2408	NM_001202449	132	Hs.656586	NM_001123	ENSG00000156110	ADK	AK	adenosine kinase	protein-coding
1530	chr8	54453407	54469882	+	0	NA	TTS (NM_022454)	TTS (NM_022454)	3709	NM_022454	64321	Hs.98367	NM_022454	ENSG00000164736	SOX17	VUR3	SRY-box transcription factor 17	protein-coding
853	chr2	97194478	97209731	+	0	NA	intron (NM_001354587, intron 46 of 75)	intron (NM_001354587, intron 46 of 75)	-76613	NR_103732	100506076	Hs.732616	NR_103732		LOC100506076	-	uncharacterized LOC100506076	ncRNA
1476	chr7	116502226	116552602	+	0	NA	intron (NM_001753, intron 2 of 2)	intron (NM_001753, intron 2 of 2)	1052	NM_001172896	857	Hs.74034	NM_001753	ENSG00000105974	CAV1	BSCL3|CGL3|LCCNS|MSTP085|PPH3|VIP21	caveolin 1	protein-coding
535	chr15	59255454	59315295	+	0	NA	intron (NM_004998, intron 1 of 27)	AluYc|SINE|Alu	78531	NM_033195	92483	Hs.307052	NM_033195	ENSG00000171989	LDHAL6B	LDH6B|LDHAL6|LDHL	lactate dehydrogenase A like 6B	protein-coding
1510	chr8	27332782	27366650	+	0	NA	intron (NM_173175, intron 1 of 29)	MIRc|SINE|MIR	24152	NM_173175	2185	Hs.491322	NM_004103	ENSG00000120899	PTK2B	CADTK|CAKB|FADK2|FAK2|PKB|PTK|PYK2|RAFTK	protein tyrosine kinase 2 beta	protein-coding
234	chr10	102621077	102635887	+	0	NA	intron (NM_016169, intron 11 of 11)	intron (NM_016169, intron 11 of 11)	-16013	NM_030912	81603	Hs.336810	NM_030912	ENSG00000171206	TRIM8	GERP|RNF27	tripartite motif containing 8	protein-coding
1167	chr3	195716259	195722128	+	0	NA	Intergenic	MER4-int|LTR|ERV1	-1689	NM_020790	200958	Hs.308992	NM_020790	ENSG00000176945	MUC20	MUC-20	mucin 20, cell surface associated	protein-coding
127	chr1	202007118	202088795	+	0	NA	Intergenic	Intergenic	37369	NM_001114309	1999	Hs.603657	NM_004433	ENSG00000163435	ELF3	EPR-1|ERT|ESE-1|ESX	E74 like ETS transcription factor 3	protein-coding
925	chr20	5061088	5078594	+	0	NA	intron (NM_001330987, intron 3 of 3)	AluSz6|SINE|Alu	43235	NM_001009923	29058	Hs.472024	NM_014145	ENSG00000089063	TMEM230	C20orf30|HSPC274|dJ1116H23.2.1	transmembrane protein 230	protein-coding
1102	chr3	124802426	124884851	+	0	NA	intron (NM_001354766, intron 4 of 13)	intron (NM_001354766, intron 4 of 13)	43727	NM_002213	3693	Hs.13155	NM_002213	ENSG00000082781	ITGB5	-	integrin subunit beta 5	protein-coding
314	chr11	96293566	96340582	+	0	NA	intron (NM_032427, intron 1 of 4)	intron (NM_032427, intron 1 of 4)	-24364	NR_036125	100422991		NR_036125	ENSG00000266192	MIR1260B	mir-1260b	microRNA 1260b	ncRNA
851	chr2	95315321	95335321	+	0	NA	intron (NM_013434, intron 2 of 8)	intron (NM_013434, intron 2 of 8)	-21337	NM_001034914	30818	Hs.437376	NM_013434	ENSG00000115041	KCNIP3	CSEN|DREAM|KCHIP3	potassium voltage-gated channel interacting protein 3	protein-coding
612	chr16	75483007	75487461	+	0	NA	intron (NR_163481, intron 1 of 2)	intron (NR_163481, intron 1 of 2)	10207	NM_021615	4166	Hs.655622	NM_021615	ENSG00000183196	CHST6	C-GlcNAc6ST|GST4-beta|MCDC1|glcNAc6ST-5|gn6st-5|hCGn6ST	carbohydrate sulfotransferase 6	protein-coding
468	chr14	51532512	51564321	+	0	NA	intron (NR_047477, intron 2 of 3)	intron (NR_047477, intron 2 of 3)	51536	NR_051990	100874185	Hs.578226	NR_047477	ENSG00000258537	FRMD6-AS2	-	FRMD6 antisense RNA 2	ncRNA
1173	chr3	197710807	197731823	+	0	NA	intron (NM_001145642, intron 1 of 20)	L1MA6|LINE|L1	15589	NM_014687	9711	Hs.478868	NM_014687	ENSG00000145016	RUBCN	KIAA0226|RUBICON|SCAR15	rubicon autophagy regulator	protein-coding
1496	chr7	158801279	158826930	+	0	NA	intron (NM_020728, intron 1 of 21)	AluY|SINE|Alu	15405	NM_001367773	57488	Hs.490795	NM_020728	ENSG00000117868	ESYT2	CHR2SYT|E-Syt2|FAM62B	extended synaptotagmin 2	protein-coding
1162	chr3	193780988	193854490	+	0	NA	Intergenic	Intergenic	26270	NR_146718	105374285	Hs.552531	NR_146718		LINC02038	-	long intergenic non-protein coding RNA 2038	ncRNA
1135	chr3	171825286	171853175	+	0	NA	Intergenic	Intergenic	-4119	NM_001164436	389177	Hs.642307	NM_001164436	ENSG00000186329	TMEM212	-	transmembrane protein 212	protein-coding
82	chr1	110463881	110478806	+	0	NA	Intergenic	Intergenic	-9423	NR_003599	643160	Hs.532720	NR_003599	ENSG00000240194	CYMP	-	chymosin pseudogene	pseudo
1107	chr3	127725389	127820362	+	0	NA	intron (NM_001003794, intron 3 of 7)	MLT1A0|LTR|ERVL-MaLR	50007	NM_007283	11343	Hs.277035	NM_007283	ENSG00000074416	MGLL	HU-K5|HUK5|MAGL|MGL	monoglyceride lipase	protein-coding
775	chr19	37931894	37943491	+	0	NA	intron (NM_015073, intron 1 of 21)	AluJb|SINE|Alu	30484	NM_015073	23094	Hs.655502	NM_015073	ENSG00000105738	SIPA1L3	CTRCT45|SPAL3|SPAR3	signal induced proliferation associated 1 like 3	protein-coding
499	chr14	76946515	76965874	+	0	NA	Intergenic	L2a|LINE|L2	-3444	NR_133913	105370578	Hs.574184	NR_133913	ENSG00000258602	LINC01629	linc-KIAA1737-2	long intergenic non-protein coding RNA 1629	ncRNA
956	chr20	49543211	49606388	+	0	NA	Intergenic	AluSq4|SINE|Alu	-6662	NM_000961	5740	Hs.302085	NM_000961	ENSG00000124212	PTGIS	CYP8|CYP8A1|PGIS|PTGI	prostaglandin I2 synthase	protein-coding
189	chr10	11873358	11899893	+	0	NA	intron (NR_038222, intron 2 of 5)	MIR|SINE|MIR	8085	NR_038222	219731	Hs.576787	NR_038222	ENSG00000225778	PROSER2-AS1	-	PROSER2 antisense RNA 1	ncRNA
282	chr11	62537928	62558078	+	0	NA	Intergenic	Intergenic	-1197	NM_024060	79026	Hs.502756	NM_001620	ENSG00000124942	AHNAK	AHNAKRS|PM227	AHNAK nucleoprotein	protein-coding
695	chr17	65358827	65372234	+	0	NA	Intergenic	Intergenic	-92011	NR_131984	105827617		NR_131984	ENSG00000263520	LINC02563	CRAT40	long intergenic non-protein coding RNA 2563	ncRNA
1056	chr3	37934674	37947170	+	0	NA	intron (NM_001008392, intron 1 of 7)	intron (NM_001008392, intron 1 of 7)	-28482	NR_029499	407015		NR_029499	ENSG00000199075	MIR26A1	MIR26A|MIRN26A1|mir-26a-1	microRNA 26a-1	ncRNA
950	chr20	45013020	45066997	+	0	NA	intron (NM_006282, intron 10 of 10)	Charlie1a|DNA|hAT-Charlie	61119	NM_001322799	3787	Hs.117780	NM_002251	ENSG00000124134	KCNS1	Kv9.1	potassium voltage-gated channel modifier subfamily S member 1	protein-coding
1591	chr9	33287264	33330283	+	0	NA	intron (NM_002504, intron 5 of 23)	intron (NM_002504, intron 5 of 23)	18257	NM_001318758	4799	Hs.413074	NM_002504	ENSG00000086102	NFX1	NFX2|TEG-42|Tex42	nuclear transcription factor, X-box binding 1	protein-coding
411	chr12	124369159	124393147	+	0	NA	intron (NM_001077261, intron 19 of 47)	L2a|LINE|L2	-43911	NR_106940	102466204		NR_106940	ENSG00000275967	MIR6880	hsa-mir-6880	microRNA 6880	ncRNA
1239	chr5	10583278	10602593	+	0	NA	intron (NM_001164440, intron 1 of 3)	intron (NM_001164440, intron 1 of 3)	28865	NM_001164440	651746	Hs.26039	NM_001164440	ENSG00000164236	ANKRD33B	-	ankyrin repeat domain 33B	protein-coding
1355	chr6	42117769	42123836	+	0	NA	intron (NM_001164446, intron 2 of 4)	AluSx3|SINE|Alu	21818	NM_001164446	647024	Hs.444277	NM_001164446	ENSG00000188112	C6orf132	bA7K24.2	chromosome 6 open reading frame 132	protein-coding
663	chr17	45274123	45321736	+	0	NA	intron (NM_003954, intron 1 of 15)	AluSx|SINE|Alu	19091	NM_003954	9020	Hs.404183	NM_003954	ENSG00000006062	MAP3K14	FTDCR1B|HS|HSNIK|NIK	mitogen-activated protein kinase kinase kinase 14	protein-coding
599	chr16	67356348	67366161	+	0	NA	intron (NM_018296, intron 5 of 13)	AluJb|SINE|Alu	13899	NM_001161575	55282	Hs.125139	NM_018296	ENSG00000159708	LRRC36	RORBP70|XLHSRF2	leucine rich repeat containing 36	protein-coding
511	chr14	102019914	102038521	+	0	NA	intron (NM_001376, intron 48 of 77)	intron (NM_001376, intron 48 of 77)	57827	NM_005348	3320	Hs.525600	NM_005348	ENSG00000080824	HSP90AA1	EL52|HEL-S-65p|HSP86|HSP89A|HSP90A|HSP90N|HSPC1|HSPCA|HSPCAL1|HSPCAL4|HSPN|Hsp103|Hsp89|Hsp90|LAP-2|LAP2	heat shock protein 90 alpha family class A member 1	protein-coding
705	chr17	74750915	74761579	+	0	NA	intron (NM_004252, intron 1 of 5)	AluSz|SINE|Alu	7619	NM_004252	9368	Hs.724482	NM_004252	ENSG00000109062	SLC9A3R1	EBP50|NHERF|NHERF-1|NHERF1|NPHLOP2	SLC9A3 regulator 1	protein-coding
1625	chr9	109098041	109117561	+	0	NA	intron (NM_032012, intron 2 of 17)	intron (NM_032012, intron 2 of 17)	12146	NM_032012	23731	Hs.308074	NM_032012	ENSG00000106771	TMEM245	C9orf5|CG-2|CG2	transmembrane protein 245	protein-coding
387	chr12	95183153	95229902	+	0	NA	intron (NM_018351, intron 2 of 20)	AluJr|SINE|Alu	10940	NM_018351	55785	Hs.506381	NM_018351	ENSG00000180263	FGD6	ZFYVE24	FYVE, RhoGEF and PH domain containing 6	protein-coding
568	chr15	94233271	94240397	+	0	NA	Intergenic	L2c|LINE|L2	-61367	NM_018349	55784	Hs.33368	NM_018349	ENSG00000140563	MCTP2	-	multiple C2 and transmembrane domain containing 2	protein-coding
1477	chr7	116674532	116724913	+	0	NA	exon (NM_001324401, exon 2 of 12)	exon (NM_001324401, exon 2 of 12)	27526	NM_001324401	4233	Hs.132966	NM_000245	ENSG00000105976	MET	AUTS9|DFNB97|HGFR|RCCP2|c-Met	MET proto-oncogene, receptor tyrosine kinase	protein-coding
1323	chr6	6676555	6725157	+	0	NA	Intergenic	Intergenic	-78030	NR_026970	285780	Hs.655737	NM_173675	ENSG00000216863	LY86-AS1	LY86-AS|LY86AS	LY86 antisense RNA 1	ncRNA
1534	chr8	66112083	66126509	+	0	NA	Intergenic	Intergenic	-7833	NM_184085	84675	Hs.85524	NM_033058	ENSG00000147573	TRIM55	MURF-2|RNF29|muRF2	tripartite motif containing 55	protein-coding
73	chr1	94909835	94936966	+	0	NA	intron (NM_001839, intron 1 of 6)	intron (NM_001839, intron 1 of 6)	2408	NM_001286056	1266	Hs.483454	NM_001839	ENSG00000117519	CNN3	-	calponin 3	protein-coding
637	chr17	16860357	16867883	+	0	NA	Intergenic	L1ME4a|LINE|L1	-18248	NR_146392	147228	Hs.565076	NM_001349721		KRT17P1	-	keratin 17 pseudogene 1	pseudo
1463	chr7	94578216	94592400	+	0	NA	3' UTR (NM_001362807, exon 12 of 12)	3' UTR (NM_001362807, exon 12 of 12)	70825	NM_001362807	8910	Hs.371199	NM_003919	ENSG00000127990	SGCE	DYT11|ESG|epsilon-SG	sarcoglycan epsilon	protein-coding
1403	chr6	150745789	150776336	+	0	NA	intron (NM_001329803, intron 2 of 13)	intron (NM_001329803, intron 2 of 13)	39963	NM_001329802	57480	Hs.189781	NM_001029884	ENSG00000120278	PLEKHG1	ARHGEF41	pleckstrin homology and RhoGEF domain containing G1	protein-coding
329	chr11	129724405	129750867	+	0	NA	Intergenic	L2|LINE|L2	-78145	NM_001331210	120224	Hs.504301	NM_138788	ENSG00000151715	TMEM45B	-	transmembrane protein 45B	protein-coding
1472	chr7	107938933	107954099	+	0	NA	intron (NM_002291, intron 24 of 33)	MER58A|DNA|hAT-Charlie	55333	NM_000108	1738	Hs.131711	NM_000108	ENSG00000091140	DLD	DLDD|DLDH|E3|GCSL|LAD|PHE3	dihydrolipoamide dehydrogenase	protein-coding
228	chr10	89465711	89479224	+	0	NA	intron (NM_213606, intron 2 of 7)	L1M5|LINE|L1	16476	NR_120614	101926906	Hs.568874	NR_120614	ENSG00000234452	SLC16A12-AS1	-	SLC16A12 antisense RNA 1	ncRNA
1218	chr4	142340556	142409867	+	0	NA	intron (NM_001331040, intron 7 of 25)	intron (NM_001331040, intron 7 of 25)	471324	NM_003866	8821	Hs.176376	NM_003866	ENSG00000109452	INPP4B	-	inositol polyphosphate-4-phosphatase type II B	protein-coding
749	chr19	4696871	4717763	+	0	NA	intron (NM_139159, intron 4 of 21)	MER104|DNA|TcMar-Tc2	16525	NR_158699	91039	Hs.515081	NM_139159	ENSG00000142002	DPP9	DP9|DPLP9|DPP IX|DPRP-2|DPRP2	dipeptidyl peptidase 9	protein-coding
1058	chr3	42013067	42099916	+	0	NA	Intergenic	Intergenic	-30709	NR_146089	22906	Hs.535711	NM_014965	ENSG00000182606	TRAK1	EIEE68|MILT1|OIP106	trafficking kinesin protein 1	protein-coding
277	chr11	48086563	48109981	+	0	NA	intron (NM_001098503, intron 1 of 8)	intron (NM_001098503, intron 1 of 8)	1490	NR_036119	100423000		NR_036119	ENSG00000263693	MIR3161	-	microRNA 3161	ncRNA
36	chr1	40886965	40920080	+	0	NA	Intergenic	Intergenic	-41159	NM_133467	163732	Hs.355820	NM_133467	ENSG00000179862	CITED4	-	Cbp/p300 interacting transactivator with Glu/Asp rich carboxy-terminal domain 4	protein-coding
1479	chr7	121367258	121395038	+	0	NA	intron (NM_001040020, intron 2 of 9)	intron (NM_001040020, intron 2 of 9)	15160	NM_014888	10447	Hs.434053	NM_014888	ENSG00000196937	FAM3C	GS3786|ILEI	family with sequence similarity 3 member C	protein-coding
870	chr2	127092944	127104946	+	0	NA	intron (NM_001320633, intron 1 of 14)	intron (NM_001320633, intron 1 of 14)	8209	NM_139347	274	Hs.193163	NM_004305	ENSG00000136717	BIN1	AMPH2|AMPHL|CNM2|SH3P9	bridging integrator 1	protein-coding
783	chr19	41772980	41785600	+	0	NA	Intergenic	AluY|SINE|Alu	-17297	NM_001815	1084	Hs.11	NM_001815	ENSG00000170956	CEACAM3	CD66D|CEA|CGM1|W264|W282	carcinoembryonic antigen related cell adhesion molecule 3	protein-coding
876	chr2	150132855	150168857	+	0	NA	Intergenic	Intergenic	106151	NR_146972	105373683		NR_146972	ENSG00000231420	LINC01817	-	long intergenic non-protein coding RNA 1817	ncRNA
444	chr13	106493998	106532627	+	0	NA	intron (NM_004093, intron 1 of 4)	intron (NM_004093, intron 1 of 4)	21728	NM_004093	1948	Hs.149239	NM_004093	ENSG00000125266	EFNB2	EPLG5|HTKL|Htk-L|LERK5	ephrin B2	protein-coding
1555	chr8	119200947	119218832	+	0	NA	intron (NM_052886, intron 1 of 3)	intron (NM_052886, intron 1 of 3)	1526	NM_052886	114569	Hs.201083	NM_052886	ENSG00000147676	MAL2	-	mal, T cell differentiation protein 2 (gene/pseudogene)	protein-coding
1237	chr4	188437970	188448739	+	0	NA	Intergenic	Intergenic	-12224	NR_033869	401164	Hs.435756	NR_033869	ENSG00000249378	LINC01060	-	long intergenic non-protein coding RNA 1060	ncRNA
721	chr18	2514563	2541495	+	0	NA	Intergenic	Intergenic	43476	NM_022840	64863	Hs.126888	NM_022840	ENSG00000101574	METTL4	HsT661	methyltransferase like 4	protein-coding
1205	chr4	86924168	86937642	+	0	NA	intron (NR_038841, intron 2 of 2)	intron (NR_038841, intron 2 of 2)	3945	NR_038841	100506746	Hs.657766	NR_038841		AFF1-AS1	-	AFF1 antisense RNA 1	ncRNA
196	chr10	24455606	24506925	+	0	NA	intron (NM_001282770, intron 2 of 11)	intron (NM_001282770, intron 2 of 11)	14734	NM_001282770	56243	Hs.445885	NM_019590	ENSG00000120549	KIAA1217	ETL4|SKT	KIAA1217	protein-coding
1498	chr8	8599797	8635901	+	0	NA	Intergenic	Intergenic	-84088	NM_194284	137075	Hs.183617	NM_194284	ENSG00000253958	CLDN23	CLDNL|hCG1646163	claudin 23	protein-coding
486	chr14	68445035	68479554	+	0	NA	intron (NM_133509, intron 9 of 10)	L2a|LINE|L2	166493	NR_135816	100996664		NR_135816		LOC100996664	-	uncharacterized LOC100996664	ncRNA
341	chr12	12869697	12912968	+	0	NA	5' UTR (NM_003979, exon 1 of 4)	5' UTR (NM_003979, exon 1 of 4)	310	NM_003979	9052	Hs.631733	NM_003979	ENSG00000013588	GPRC5A	GPCR5A|PEIG-1|RAI3|RAIG1|TIG1	G protein-coupled receptor class C group 5 member A	protein-coding
29	chr1	32737711	32788951	+	0	NA	intron (NM_001369553, intron 1 of 6)	L2a|LINE|L2	-2296	NM_001198973	57648	Hs.591502	NM_020888	ENSG00000162522	KIAA1522	-	KIAA1522	protein-coding
604	chr16	68921197	68931147	+	0	NA	intron (NM_024562, intron 12 of 17)	intron (NM_024562, intron 12 of 17)	82641	NM_024562	79613	Hs.13526	NM_024562	ENSG00000103047	TANGO6	TMCO7	transport and golgi organization 6 homolog	protein-coding
302	chr11	73952561	73955167	+	0	NA	intron (NM_153614, intron 1 of 7)	AluY|SINE|Alu	3545	NM_153614	374407	Hs.567888	NM_153614	ENSG00000187726	DNAJB13	CILD34|RSPH16A|TSARG5|TSARG6	DnaJ heat shock protein family (Hsp40) member B13	protein-coding
1232	chr4	173208604	173220048	+	0	NA	intron (NM_017423, intron 1 of 11)	intron (NM_017423, intron 1 of 11)	-44674	NR_134241	101930370	Hs.563191	NR_134241	ENSG00000245213	LOC101930370	-	uncharacterized LOC101930370	ncRNA
1523	chr8	38907113	38942283	+	0	NA	intron (NM_021623, intron 2 of 11)	LTR16A2|LTR|ERVL	23352	NM_021623	59339	Hs.369123	NM_021623	ENSG00000169499	PLEKHA2	TAPP2	pleckstrin homology domain containing A2	protein-coding
108	chr1	172344040	172361962	+	0	NA	intron (NM_015569, intron 17 of 20)	intron (NM_015569, intron 17 of 20)	-67684	NM_139240	92346	Hs.517991	NM_139240	ENSG00000180999	C1orf105	-	chromosome 1 open reading frame 105	protein-coding
657	chr17	43266583	43301855	+	0	NA	TTS (NR_002716).8	TTS (NR_002716).8	110	NR_002716	6066		NR_002716	ENSG00000274585	RNU2-1	RNU2|U2	RNA, U2 small nuclear 1	snRNA
75	chr1	97271897	97278979	+	0	NA	intron (NR_046590, intron 2 of 4)	MIRc|SINE|MIR	179515	NR_046590	100873932	Hs.682651	NR_046590	ENSG00000232878	DPYD-AS1	-	DPYD antisense RNA 1	ncRNA
1334	chr6	17397324	17424326	+	0	NA	intron (NM_006366, intron 1 of 12)	AluY|SINE|Alu	17230	NM_006366	10486	Hs.132902	NM_006366	ENSG00000112186	CAP2	-	cyclase associated actin cytoskeleton regulatory protein 2	protein-coding
480	chr14	64507456	64511824	+	0	NA	intron (NM_001123329, intron 1 of 1)	intron (NM_001123329, intron 1 of 1)	-4427	NM_001304507	7597	Hs.654571	NM_006977	ENSG00000089775	ZBTB25	C14orf51|KUP|ZNF46	zinc finger and BTB domain containing 25	protein-coding
190	chr10	12703572	12720900	+	0	NA	intron (NM_001351032, intron 5 of 11)	intron (NM_001351032, intron 5 of 11)	13117	NR_031752	100313841		NR_031752	ENSG00000221331	MIR548Q	-	microRNA 548q	ncRNA
971	chr20	53892950	53950201	+	0	NA	Intergenic	Intergenic	-45866	NR_002189	391257	Hs.449977	NR_002189		SUMO1P1	PIC1L|UBL2|UBL6	SUMO1 pseudogene 1	pseudo
1265	chr5	67769677	67774990	+	0	NA	Intergenic	Intergenic	-20880	NR_130779	101928858	Hs.334066	NR_130779	ENSG00000249364	LOC101928858	-	uncharacterized LOC101928858	ncRNA
586	chr16	22188145	22200363	+	0	NA	Intergenic	L2a|LINE|L2	-12024	NM_013302	29904	Hs.498892	NM_013302	ENSG00000103319	EEF2K	CaMKIII|HSU93850|eEF-2K	eukaryotic elongation factor 2 kinase	protein-coding
794	chr19	52647879	52695555	+	0	NA	intron (NM_001348018, intron 1 of 5)	AluJr|SINE|Alu	18864	NM_001277945	55769	Hs.467210	NM_018300	ENSG00000167766	ZNF83	HPF1|ZNF816B	zinc finger protein 83	protein-coding
207	chr10	61991626	62051999	+	0	NA	intron (NM_032199, intron 4 of 9)	intron (NM_032199, intron 4 of 9)	-27545	NM_001244638	84159	Hs.535297	NM_032199	ENSG00000150347	ARID5B	DESRT|MRF-2|MRF2	AT-rich interaction domain 5B	protein-coding
143	chr1	209863979	209903809	+	0	NA	Intergenic	Intergenic	-54280	NM_001256006	255928	Hs.658866	NM_153262	ENSG00000143469	SYT14	SCAR11|sytXIV	synaptotagmin 14	protein-coding
1000	chr22	20919799	20954119	+	0	NA	intron (NR_156180, intron 2 of 3)	AluSx1|SINE|Alu	19552	NM_005207	1399	Hs.5613	NM_005207	ENSG00000099942	CRKL	-	CRK like proto-oncogene, adaptor protein	protein-coding
898	chr2	188299571	188345524	+	0	NA	intron (NR_045563, intron 2 of 12)	intron (NR_045563, intron 2 of 12)	25055	NR_030287	693146		NR_030287	ENSG00000207951	MIR561	MIRN561|hsa-mir-561|mir-561	microRNA 561	ncRNA
1216	chr4	128818866	128827561	+	0	NA	intron (NM_001287443, intron 1 of 10)	intron (NM_001287443, intron 1 of 10)	11369	NM_001287443	79960	Hs.12420	NM_024900	ENSG00000077684	JADE1	PHF17	jade family PHD finger 1	protein-coding
800	chr2	10283581	10298821	+	0	NA	Intergenic	L1ME3Cz|LINE|L1	-11703	NM_002149	3241	Hs.580427	NM_002149	ENSG00000115756	HPCAL1	BDR1|HLP2|VILIP-3	hippocalcin like 1	protein-coding
806	chr2	27792258	27811443	+	0	NA	intron (NM_022128, intron 7 of 7)	AluJb|SINE|Alu	30131	NM_004891	9553	Hs.515879	NM_004891	ENSG00000243147	MRPL33	C2orf1|L33mt|MRP-L33|RPL33L	mitochondrial ribosomal protein L33	protein-coding
831	chr2	47064614	47089034	+	0	NA	TTS (NM_001288955)	TTS (NM_001288955)	78484	NM_173649	285051	Hs.531575	NM_173649	ENSG00000239605	STPG4	C2orf61|GSE	sperm-tail PG-rich repeat containing 4	protein-coding
1310	chr5	151612598	151703429	+	0	NA	Intergenic	AluSq|SINE|Alu	-18932	NR_109873	101927096	Hs.571023	NR_109873	ENSG00000249035	CLMAT3	CTB-113P19.1|SPARC-AS1	colorectal liver metastasis associated transcript 3	ncRNA
254	chr11	12065763	12091553	+	0	NA	Intergenic	L2c|LINE|L2	-31918	NM_001282668	9645	Hs.501928	NM_014632	ENSG00000133816	MICAL2	MICAL-2|MICAL2PV1|MICAL2PV2	microtubule associated monooxygenase, calponin and LIM domain containing 2	protein-coding
1060	chr3	45085220	45143577	+	0	NA	intron (NM_178181, intron 2 of 3)	intron (NM_178181, intron 2 of 3)	31980	NM_022842	64866	Hs.476093	NM_022842	ENSG00000163814	CDCP1	CD318|SIMA135|TRASK	CUB domain containing protein 1	protein-coding
1611	chr9	81557247	81618656	+	0	NA	intron (NM_005077, intron 16 of 19)	intron (NM_005077, intron 16 of 19)	101584	NM_001303104	7088	Hs.197320	NM_005077	ENSG00000196781	TLE1	ESG|ESG1|GRG1	TLE family member 1, transcriptional corepressor	protein-coding
580	chr16	11583395	11641517	+	0	NA	Intergenic	Intergenic	-24990	NR_024320	9516	Hs.459940	NM_004862	ENSG00000189067	LITAF	PIG7|SIMPLE|TP53I7	lipopolysaccharide induced TNF factor	protein-coding
1391	chr6	136608042	136615488	+	0	NA	intron (NM_005923, intron 17 of 29)	LTR8A|LTR|ERV1	-17349	NR_125858	101928461	Hs.666518	NR_125858		LOC101928461	-	uncharacterized LOC101928461	ncRNA
930	chr20	19756764	19786219	+	0	NA	Intergenic	L2|LINE|L2	-115030	NM_001242581	54453	Hs.472270	NM_018993	ENSG00000132669	RIN2	MACS|RASSF4	Ras and Rab interactor 2	protein-coding
1169	chr3	195863430	195879560	+	0	NA	intron (NM_001010938, intron 10 of 14)	intron (NM_001010938, intron 10 of 14)	10900	NR_106887	102465977		NR_106887	ENSG00000276489	MIR6829	hsa-mir-6829	microRNA 6829	ncRNA
869	chr2	120910202	120930622	+	0	NA	intron (NM_005270, intron 2 of 13)	intron (NM_005270, intron 2 of 13)	128131	NM_005270	2736	Hs.111867	NM_005270	ENSG00000074047	GLI2	CJS|HPE9|PHS2|THP1|THP2	GLI family zinc finger 2	protein-coding
372	chr12	64659471	64681603	+	0	NA	intron (NR_040718, intron 1 of 3)	intron (NR_040718, intron 1 of 3)	-47932	NR_037515	100500856		NR_037515	ENSG00000266016	MIR548Z	-	microRNA 548z	ncRNA
1181	chr4	11596896	11636145	+	0	NA	Intergenic	L2a|LINE|L2	152948	NR_146995	105374484	Hs.581972	NR_146995	ENSG00000248300	LINC02360	-	long intergenic non-protein coding RNA 2360	ncRNA
674	chr17	50026131	50092672	+	0	NA	intron (NM_002204, intron 1 of 25)	intron (NM_002204, intron 1 of 25)	3291	NM_002204	3675	Hs.265829	NM_002204	ENSG00000005884	ITGA3	CD49C|FRP-2|GAP-B3|GAPB3|ILNEB|MSK18|VCA-2|VL3A|VLA3a	integrin subunit alpha 3	protein-coding
1154	chr3	189304724	189331036	+	0	NA	intron (NM_198485, intron 5 of 5)	intron (NM_198485, intron 5 of 5)	-77286	NR_046722	100874027	Hs.616080	NR_046722	ENSG00000230115	TPRG1-AS2	-	TPRG1 antisense RNA 2	ncRNA
544	chr15	71493628	71541075	+	0	NA	intron (NM_024817, intron 6 of 16)	intron (NM_024817, intron 6 of 16)	-29885	NM_001286429	79875	Hs.387057	NM_024817	ENSG00000187720	THSD4	ADAMTSL-6|ADAMTSL6|FVSY9334|PRO34005	thrombospondin type 1 domain containing 4	protein-coding
178	chr10	3754264	3782981	+	0	NA	Intergenic	Intergenic	16587	NM_001300	1316	Hs.4055	NM_001300	ENSG00000067082	KLF6	BCD1|CBA1|COPEB|CPBP|GBF|PAC1|ST12|ZF9	Kruppel like factor 6	protein-coding
1109	chr3	129650930	129674486	+	0	NA	intron (NM_015008, intron 2 of 3)	Tigger3c|DNA|TcMar-Tigger	26024	NM_001349272	23023	Hs.477547	NM_015008	ENSG00000172765	TMCC1	-	transmembrane and coiled-coil domain family 1	protein-coding
942	chr20	35300006	35332012	+	0	NA	intron (NM_001184977, intron 5 of 7)	intron (NM_001184977, intron 5 of 7)	-23584	NM_178468	128876	Hs.592149	NM_178468	ENSG00000125998	FAM83C	C20orf128|dJ614O4.7	family with sequence similarity 83 member C	protein-coding
901	chr2	191564704	191583217	+	0	NA	Intergenic	Intergenic	-104112	NR_045622	64859	Hs.591610	NM_022837	ENSG00000173559	NABP1	OBFC2A|SOSS-B2|SSB2	nucleic acid binding protein 1	protein-coding
936	chr20	31592842	31612220	+	0	NA	Intergenic	AluSx1|SINE|Alu	-2758	NM_181353	3397	Hs.504609	NM_002165	ENSG00000125968	ID1	ID|bHLHb24	inhibitor of DNA binding 1, HLH protein	protein-coding
526	chr15	41912379	41941060	+	0	NA	intron (NR_120332, intron 2 of 3)	L2c|LINE|L2	5302	NR_120332	101928363	Hs.680195	NR_120332		EHD4-AS1	-	EHD4 antisense RNA 1	ncRNA
867	chr2	113322994	113370588	+	0	NA	Intergenic	Intergenic	-67870	NM_013953	7849	Hs.469728	NM_003466	ENSG00000125618	PAX8	-	paired box 8	protein-coding
245	chr10	125036884	125070185	+	0	NA	intron (NM_001321013, intron 1 of 9)	intron (NM_001321013, intron 1 of 9)	-20664	NR_036178	100423041		NR_036178	ENSG00000264572	MIR4296	-	microRNA 4296	ncRNA
260	chr11	13424942	13451179	+	0	NA	intron (NM_001297741, intron 1 of 7)	L3b|LINE|CR1	2219	NM_001297742	84280	Hs.332382	NM_032320	ENSG00000148925	BTBD10	GMRP-1|GMRP1	BTB domain containing 10	protein-coding
903	chr2	200372187	200383815	+	0	NA	intron (NM_001282743, intron 2 of 11)	intron (NM_001282743, intron 2 of 11)	69051	NM_001282744	26010	Hs.120323	NM_015535	ENSG00000196141	SPATS2L	DNAPTP6|SGNP	spermatogenesis associated serine rich 2 like	protein-coding
1371	chr6	71467868	71496509	+	0	NA	Intergenic	L2b|LINE|L2	61161	NR_121615	102724000	Hs.145785	NR_121615		LINC01626	-	long intergenic non-protein coding RNA 1626	ncRNA
266	chr11	27389041	27403544	+	0	NA	intron (NM_001346432, intron 1 of 16)	intron (NM_001346432, intron 1 of 16)	-33044	NM_080654	91057	Hs.143733	NM_030771	ENSG00000109881	CCDC34	L15|NY-REN-41|RAMA3	coiled-coil domain containing 34	protein-coding
520	chr15	36358808	36375262	+	0	NA	Intergenic	LTR81B|LTR|Gypsy	-212591	NM_001321756	84529	Hs.48348	NM_032499	ENSG00000186073	C15orf41	HH114	chromosome 15 open reading frame 41	protein-coding
16	chr1	21322128	21335526	+	0	NA	intron (NM_001113348, intron 1 of 18)	MIRb|SINE|MIR	16677	NM_001113348	1889	Hs.195080	NM_001397	ENSG00000117298	ECE1	ECE	endothelin converting enzyme 1	protein-coding
833	chr2	53949766	53965229	+	0	NA	intron (NM_014614, intron 1 of 46)	MER1A|DNA|hAT-Charlie	13496	NM_014614	23198	Hs.413801	NM_014614	ENSG00000068878	PSME4	PA200	proteasome activator subunit 4	protein-coding
390	chr12	96423360	96450917	+	0	NA	Intergenic	Intergenic	-36699	NM_002595	5128	Hs.506415	NM_002595	ENSG00000059758	CDK17	PCTAIRE2|PCTK2	cyclin dependent kinase 17	protein-coding
555	chr15	84832061	84860097	+	0	NA	intron (NM_020778, intron 5 of 13)	AluSz|SINE|Alu	29399	NM_020778	57538	Hs.459183	NM_020778	ENSG00000136383	ALPK3	CMH27|MAK|MIDORI	alpha kinase 3	protein-coding
1168	chr3	195803594	195828621	+	0	NA	Intergenic	Intergenic	-4134	NM_001322468	4585	Hs.369646	NM_004532	ENSG00000145113	MUC4	ASGP|HSA276359|MUC-4	mucin 4, cell surface associated	protein-coding
209	chr10	62231463	62247346	+	0	NA	3' UTR (NM_001282941, exon 5 of 5)	3' UTR (NM_001282941, exon 5 of 5)	29440	NM_001282941	219790	Hs.58559	NM_145307	ENSG00000182010	RTKN2	PLEKHK1|bA531F24.1	rhotekin 2	protein-coding
1631	chr9	124252015	124320109	+	0	NA	intron (NM_001166168, intron 1 of 9)	intron (NM_001166168, intron 1 of 9)	-5909	NM_001166171	10783	Hs.197071	NM_014397	ENSG00000119408	NEK6	SID6-1512	NIMA related kinase 6	protein-coding
308	chr11	86586367	86636224	+	0	NA	intron (NM_001014811, intron 1 of 13)	L1MA10|LINE|L1	60903	NM_001014811	10873	Hs.199743	NM_006680	ENSG00000151376	ME3	NADP-ME	malic enzyme 3	protein-coding
1330	chr6	13354217	13367707	+	0	NA	3' UTR (NM_018988, exon 2 of 2)	3' UTR (NM_018988, exon 2 of 2)	-32379	NM_001143964	51256	Hs.484678	NM_016495	ENSG00000145979	TBC1D7	MGCPH|PIG51|TBC7	TBC1 domain family member 7	protein-coding
102	chr1	161439592	161473673	+	0	NA	Intergenic	CpG	-48825	NM_021642	2212	Hs.352642	NM_021642	ENSG00000143226	FCGR2A	CD32|CD32A|CDw32|FCG2|FCGR2|FCGR2A1|FcGR|IGFR2	Fc fragment of IgG receptor IIa	protein-coding
1583	chr9	3893881	3936947	+	0	NA	intron (NM_001042413, intron 6 of 10)	intron (NM_001042413, intron 6 of 10)	16768	NR_026663	84850	Hs.676113	NM_032764	ENSG00000237009	GLIS3-AS1	C9orf70	GLIS3 antisense RNA 1	ncRNA
1108	chr3	128784457	128808043	+	0	NA	intron (NM_004637, intron 2 of 5)	AluJo|SINE|Alu	-50558	NR_162138	113219457		NR_162138		MIR12124	-	microRNA 12124	ncRNA
141	chr1	209383147	209416097	+	0	NA	Intergenic	MIRb|SINE|MIR	27567	NR_146491	101929476	Hs.568721	NR_146491		LINC01698	-	long intergenic non-protein coding RNA 1698	ncRNA
1236	chr4	186650435	186735959	+	0	NA	intron (NM_005245, intron 2 of 26)	intron (NM_005245, intron 2 of 26)	30659	NM_005245	2195	Hs.481371	NM_005245	ENSG00000083857	FAT1	CDHF7|CDHR8|FAT|ME5|hFat1	FAT atypical cadherin 1	protein-coding
396	chr12	106126266	106144967	+	0	NA	intron (NM_014840, intron 1 of 6)	intron (NM_014840, intron 1 of 6)	4417	NM_014840	9891	Hs.524692	NM_014840	ENSG00000074590	NUAK1	ARK5	NUAK family kinase 1	protein-coding
1314	chr5	170744903	170773985	+	0	NA	Intergenic	L2c|LINE|L2	-24275	NM_001291985	2568	Hs.26225	NM_014211	ENSG00000094755	GABRP	-	gamma-aminobutyric acid type A receptor pi subunit	protein-coding
1212	chr4	122758180	122798379	+	0	NA	Intergenic	Tigger1|DNA|TcMar-Tigger	45575	NM_152618	166379	Hs.400698	NM_152618	ENSG00000181004	BBS12	C4orf24	Bardet-Biedl syndrome 12	protein-coding
1064	chr3	48003630	48042270	+	0	NA	intron (NM_002375, intron 1 of 18)	intron (NM_002375, intron 1 of 18)	65898	NM_001134364	4134	Hs.517949	NM_002375	ENSG00000047849	MAP4	-	microtubule associated protein 4	protein-coding
892	chr2	177621726	177676790	+	0	NA	intron (NM_001077197, intron 20 of 20)	L1ME4b|LINE|L1	-24064	NR_136171	105373764	Hs.666361	NR_136171	ENSG00000229941	LOC105373764	-	uncharacterized LOC105373764	ncRNA
1478	chr7	116771600	116786710	+	0	NA	intron (NM_000245, intron 17 of 20)	intron (NM_000245, intron 17 of 20)	-83432	NM_006136	830	Hs.446123	NM_006136	ENSG00000198898	CAPZA2	CAPPA2|CAPZ	capping actin protein of muscle Z-line subunit alpha 2	protein-coding
973	chr20	57568263	57593622	+	0	NA	Intergenic	L1ME2|LINE|L1	19832	NM_002591	5105	Hs.1872	NM_002591	ENSG00000124253	PCK1	PCKDC|PEPCK-C|PEPCK1|PEPCKC	phosphoenolpyruvate carboxykinase 1	protein-coding
1059	chr3	42122569	42136595	+	0	NA	intron (NM_001349247, intron 2 of 16)	intron (NM_001349247, intron 2 of 16)	-19653	NM_001349249	22906	Hs.535711	NM_014965	ENSG00000182606	TRAK1	EIEE68|MILT1|OIP106	trafficking kinesin protein 1	protein-coding
1445	chr7	54815917	54839540	+	0	NA	Intergenic	L1PA15|LINE|L1	68415	NR_110040	100996654	Hs.127991	NR_110040		LOC100996654	-	uncharacterized LOC100996654	ncRNA
455	chr14	22334575	22345470	+	0	NA	Intergenic	L2a|LINE|L2	92731	NR_148364	105370401	Hs.435144	NR_148361		LOC105370401	-	uncharacterized LOC105370401	ncRNA
723	chr18	3566899	3673412	+	0	NA	intron (NM_001242761, intron 7 of 11)	MLT1D|LTR|ERVL-MaLR	16418	NR_119377	84777	Hs.659053	NM_032691		DLGAP1-AS2	-	DLGAP1 antisense RNA 2	ncRNA
1217	chr4	138187132	138252271	+	0	NA	intron (NM_014331, intron 4 of 11)	intron (NM_014331, intron 4 of 11)	22648	NM_014331	23657	Hs.390594	NM_014331	ENSG00000151012	SLC7A11	CCBR1|xCT	solute carrier family 7 member 11	protein-coding
1004	chr22	27834766	27887802	+	0	NA	intron (NM_001284278, intron 8 of 11)	AluSx1|SINE|Alu	57930	NM_001284278	23760	Hs.705323	NM_012399	ENSG00000180957	PITPNB	PI-TP-beta|PtdInsTP|VIB1B	phosphatidylinositol transfer protein beta	protein-coding
343	chr12	13196789	13224745	+	0	NA	intron (NM_001423, intron 1 of 4)	intron (NM_001423, intron 1 of 4)	14041	NM_001423	2012	Hs.719042	NM_001423	ENSG00000134531	EMP1	CL-20|EMP-1|TMP	epithelial membrane protein 1	protein-coding
659	chr17	43448710	43470121	+	0	NA	Intergenic	AluSx4|SINE|Alu	14609	NR_031751	100313779		NR_031751	ENSG00000284344	MIR2117	-	microRNA 2117	ncRNA
781	chr19	40603287	40647060	+	0	NA	intron (NM_003573, intron 29 of 32)	AluJb|SINE|Alu	23804	NM_001042545	8425	Hs.466766	NM_003573	ENSG00000090006	LTBP4	ARCL1C|LTBP-4|LTBP4L|LTBP4S	latent transforming growth factor beta binding protein 4	protein-coding
91	chr1	148654913	148677463	+	0	NA	intron (NM_001364007, intron 1 of 4)	MIR3|SINE|MIR	13576	NM_001364008	100996763		NM_001364007	ENSG00000286019	NOTCH2NLB	N2N|NOTCH2NL|NOTCH2NLA	notch 2 N-terminal like B	protein-coding
378	chr12	69490905	69512946	+	0	NA	intron (NM_001278354, intron 2 of 9)	intron (NM_001278354, intron 2 of 9)	-13515	NR_145803	109623461		NR_145803		SNORA113	-	small nucleolar RNA, H/ACA box 113	snoRNA
1499	chr8	9066087	9101249	+	0	NA	intron (NM_001354638, intron 6 of 7)	intron (NM_001354638, intron 6 of 7)	-25038	NR_145772	109616996		NR_145772		SNORD3I	-	small nucleolar RNA, C/D box 3I	snoRNA
1121	chr3	150344501	150349685	+	0	NA	Intergenic	Intergenic	-23346	NR_110187	101928022	Hs.555199	NR_110186		LINC01214	-	long intergenic non-protein coding RNA 1214	ncRNA
279	chr11	59174517	59190481	+	0	NA	intron (NM_015177, intron 2 of 8)	intron (NM_015177, intron 2 of 8)	10367	NM_015177	23220	Hs.523696	NM_015177	ENSG00000110042	DTX4	RNF155	deltex E3 ubiquitin ligase 4	protein-coding
426	chr13	73059819	73091080	+	0	NA	intron (NM_001286818, intron 3 of 3)	intron (NM_001286818, intron 3 of 3)	16444	NM_001730	688	Hs.508234	NM_001730	ENSG00000102554	KLF5	BTEB2|CKLF|IKLF	Kruppel like factor 5	protein-coding
420	chr13	40963248	41008999	+	0	NA	intron (NM_001370329, intron 1 of 9)	intron (NM_001370329, intron 1 of 9)	-3224	NM_001370331	1997	Hs.135646	NM_172373	ENSG00000120690	ELF1	EFTUD1|RIA1	E74 like ETS transcription factor 1	protein-coding
1150	chr3	186587746	186591985	+	0	NA	Intergenic	AluSx|SINE|Alu	19189	NM_016306	51726	Hs.317192	NM_016306	ENSG00000090520	DNAJB11	ABBP-2|ABBP2|DJ9|Dj-9|EDJ|ERdj3|ERj3|ERj3p|PKD6|PRO1080|UNQ537	DnaJ heat shock protein family (Hsp40) member B11	protein-coding
172	chr1	235902873	235921264	+	0	NA	Intergenic	L2c|LINE|L2	-28355	NR_102436	1130	Hs.532411	NM_000081	ENSG00000143669	LYST	CHS|CHS1	lysosomal trafficking regulator	protein-coding
815	chr2	37585272	37590827	+	0	NA	Intergenic	Intergenic	84150	NM_006449	10602	Hs.369574	NM_006449	ENSG00000163171	CDC42EP3	BORG2|CEP3|UB1	CDC42 effector protein 3	protein-coding
948	chr20	38605196	38632240	+	0	NA	intron (NM_001164431, intron 1 of 14)	MLT1G3|LTR|ERVL-MaLR	16909	NM_001164431	343578		NM_001164431	ENSG00000124143	ARHGAP40	C20orf95|dJ1100H13.4	Rho GTPase activating protein 40	protein-coding
1526	chr8	40191346	40215234	+	0	NA	Intergenic	Intergenic	49808	NM_020130	56892	Hs.591849	NM_020130	ENSG00000176907	TCIM	C8orf4|TC-1|TC1	transcriptional and immune response regulator	protein-coding
1582	chr8	141264560	141296209	+	0	NA	Intergenic	Intergenic	-25755	NM_001286646	57210	Hs.372492	NM_001080431	ENSG00000022567	SLC45A4	-	solute carrier family 45 member 4	protein-coding
1178	chr4	7832349	7864136	+	0	NA	intron (NM_198595, intron 4 of 16)	GA-rich|Low_complexity|Low_complexity	24066	NM_001371090
961	chr20	50134389	50168675	+	0	NA	intron (NR_027889, intron 1 of 6)	MIR1_Amn|SINE|MIR	2191	NM_199129	387521	Hs.744839	NM_199129	ENSG00000240849	TMEM189	KUA	transmembrane protein 189	protein-coding
1145	chr3	183912944	183925718	+	0	NA	TTS (NM_005688)	TTS (NM_005688)	32531	NR_039650	100616127		NR_039650	ENSG00000263932	MIR4448	-	microRNA 4448	ncRNA
589	chr16	27748865	27781885	+	0	NA	intron (NM_015202, intron 19 of 27)	intron (NM_015202, intron 19 of 27)	-46346	NR_147898	100128079	Hs.610277	NR_147898		LOC100128079	-	uncharacterized LOC100128079	ncRNA
1090	chr3	111716238	111740248	+	0	NA	intron (NM_153268, intron 3 of 3)	intron (NM_153268, intron 3 of 3)	-4253	NM_001134437	90102	Hs.603252	NM_145753	ENSG00000144824	PHLDB2	LL5b|LL5beta	pleckstrin homology like domain family B member 2	protein-coding
233	chr10	99920889	100008185	+	0	NA	intron (NM_015221, intron 3 of 16)	intron (NM_015221, intron 3 of 16)	-33630	NM_001318326	23268	Hs.500771	NM_015221	ENSG00000107554	DNMBP	ARHGEF36|CTRCT48|TUBA	dynamin binding protein	protein-coding
1587	chr9	21542859	21616655	+	0	NA	Intergenic	Intergenic	-19959	NR_152879	554202	Hs.458096	NR_027054		MIR31HG	LncHIFCAR|hsa-lnc-31	MIR31 host gene	ncRNA
397	chr12	108664284	108734968	+	0	NA	intron (NM_001105237, intron 2 of 10)	intron (NM_001105237, intron 2 of 10)	3372	NM_001105237	23603	Hs.330384	NM_014325	ENSG00000110880	CORO1C	HCRNN4	coronin 1C	protein-coding
809	chr2	28593918	28664887	+	0	NA	intron (NR_138141, intron 31 of 35)	MIR3|SINE|MIR	63045	NR_138141	151056	Hs.444933	NM_153021	ENSG00000163803	PLB1	PLB|PLB/LIP	phospholipase B1	protein-coding
313	chr11	96187431	96280813	+	0	NA	intron (NM_032427, intron 1 of 4)	intron (NM_032427, intron 1 of 4)	-107316	NR_036125	100422991		NR_036125	ENSG00000266192	MIR1260B	mir-1260b	microRNA 1260b	ncRNA
1389	chr6	133237194	133255393	+	0	NA	intron (NM_172103, intron 1 of 18)	intron (NM_172103, intron 1 of 18)	4794	NM_001301012	2070	Hs.596680	NM_004100	ENSG00000112319	EYA4	CMD1J|DFNA10	EYA transcriptional coactivator and phosphatase 4	protein-coding
94	chr1	151194400	151220858	+	0	NA	intron (NM_001135637, intron 1 of 13)	AluSg|SINE|Alu	9077	NM_001135636	8394	Hs.655131	NM_003557	ENSG00000143398	PIP5K1A	-	phosphatidylinositol-4-phosphate 5-kinase type 1 alpha	protein-coding
866	chr2	113198419	113287783	+	0	NA	intron (NM_013952, intron 4 of 11)	L2c|LINE|L2	6832	NR_015377	654433	Hs.656660	NR_015377	ENSG00000189223	PAX8-AS1	-	PAX8 antisense RNA 1	ncRNA
527	chr15	51836329	51888156	+	0	NA	intron (NM_014547, intron 1 of 9)	intron (NM_014547, intron 1 of 9)	32589	NM_014547	29766	Hs.4998	NM_014547	ENSG00000138594	TMOD3	UTMOD	tropomodulin 3	protein-coding
1421	chr7	20199179	20260642	+	0	NA	Intergenic	Intergenic	12333	NR_134568	100506098	Hs.59203	NR_134567	ENSG00000233834	LOC100506098	-	uncharacterized LOC100506098	ncRNA
1199	chr4	76430641	76461273	+	0	NA	intron (NM_020859, intron 1 of 10)	intron (NM_020859, intron 1 of 10)	10728	NM_020859	57619	Hs.683808	NM_020859	ENSG00000138771	SHROOM3	APXL3|MSTP013|SHRM|ShrmL	shroom family member 3	protein-coding
1011	chr22	31220453	31273272	+	0	NA	intron (NM_005569, intron 2 of 15)	MIRb|SINE|MIR	-1522	NM_016733	3985	Hs.474596	NM_005569	ENSG00000182541	LIMK2	-	LIM domain kinase 2	protein-coding
1361	chr6	45944725	46063397	+	0	NA	intron (NM_001370649, intron 1 of 5)	intron (NM_001370649, intron 1 of 5)	11799	NM_016929	53405	Hs.485489	NM_016929	ENSG00000112782	CLIC5	DFNB102|DFNB103|MST130|MSTP130	chloride intracellular channel 5	protein-coding
1301	chr5	148909079	148915387	+	0	NA	Intergenic	MER81|DNA|hAT-Blackjack	85640	NM_000024	154	Hs.2551	NM_000024	ENSG00000169252	ADRB2	ADRB2R|ADRBR|B2AR|BAR|BETA2AR	adrenoceptor beta 2	protein-coding
6	chr1	10377778	10389383	+	0	NA	Intergenic	L2a|LINE|L2	-15484	NM_001304452	5226	Hs.464071	NM_002631	ENSG00000142657	PGD	6PGD	phosphogluconate dehydrogenase	protein-coding
939	chr20	32727303	32772512	+	0	NA	Intergenic	Intergenic	-5899	NM_053041	149951	Hs.408427	NM_053041	ENSG00000149600	COMMD7	C20orf92|dJ1085F17.3	COMM domain containing 7	protein-coding
1450	chr7	74751922	74762460	+	0	NA	intron (NM_001163636, intron 31 of 33)	intron (NM_001163636, intron 31 of 33)	-16771	NM_000265	653361	Hs.647047	NM_000265	ENSG00000158517	NCF1	NCF1A|NOXO2|SH3PXD1A|p47phox	neutrophil cytosolic factor 1	protein-coding
1600	chr9	64821529	64872701	+	0	NA	Intergenic	Charlie25|DNA|hAT-Charlie	-101749	NR_121570	101928381	Hs.708686	NR_121570		LOC101928381	-	uncharacterized LOC101928381	ncRNA
37	chr1	41486618	41516664	+	0	NA	Intergenic	(GCCTCT)n|Simple_repeat|Simple_repeat	-16958	NM_001956	1907	Hs.1407	NM_001956	ENSG00000127129	EDN2	ET-2|ET2|PPET2	endothelin 2	protein-coding
267	chr11	27872829	27883006	+	0	NA	Intergenic	Intergenic	-155887	NM_170731	627	Hs.502182	NM_001709	ENSG00000176697	BDNF	ANON2|BULN2	brain derived neurotrophic factor	protein-coding
860	chr2	109590858	109611157	+	0	NA	intron (NM_001321509, intron 1 of 10)	MER21B|LTR|ERVL	12660	NM_001321514	151011	Hs.469615	NM_144710	ENSG00000186522	SEPTIN10	SEPT10	septin 10	protein-coding
918	chr2	234239978	234261683	+	0	NA	Intergenic	Intergenic	200128	NM_006944	6694	Hs.444488	NM_006944	ENSG00000072080	SPP2	SPP-24|SPP24	secreted phosphoprotein 2	protein-coding
845	chr2	75591892	75609185	+	0	NA	Intergenic	Intergenic	-30819	NM_032181	84141	Hs.302346	NM_032181	ENSG00000115363	EVA1A	FAM176A|TMEM166	eva-1 homolog A, regulator of programmed cell death	protein-coding
335	chr12	6195853	6242134	+	0	NA	intron (NM_001769, intron 1 of 7)	intron (NM_001769, intron 1 of 7)	18593	NM_001769	928	Hs.114286	NM_001769	ENSG00000010278	CD9	BTCC-1|DRAP-27|MIC3|MRP-1|TSPAN-29|TSPAN29	CD9 molecule	protein-coding
168	chr1	234955553	234999528	+	0	NA	Intergenic	MLT1B|LTR|ERVL-MaLR	-13541	NR_125945	101927851	Hs.520684	NR_125945	ENSG00000238005	LOC101927851	-	uncharacterized LOC101927851	ncRNA
215	chr10	69423964	69464678	+	0	NA	Intergenic	MLT1H|LTR|ERVL-MaLR	-7144	NM_012339	23555	Hs.499941	NM_012339	ENSG00000099282	TSPAN15	2700063A19Rik|NET-7|NET7|TM4SF15	tetraspanin 15	protein-coding
427	chr13	73137885	73141826	+	0	NA	Intergenic	Intergenic	80850	NM_001730	688	Hs.508234	NM_001730	ENSG00000102554	KLF5	BTEB2|CKLF|IKLF	Kruppel like factor 5	protein-coding
1249	chr5	35851978	35884008	+	0	NA	intron (NR_120485, intron 3 of 5)	MLT2C2|LTR|ERVL	11102	NM_002185	3575	Hs.591742	NM_002185	ENSG00000168685	IL7R	CD127|CDW127|IL-7R-alpha|IL7RA|ILRA	interleukin 7 receptor	protein-coding
879	chr2	152485840	152525678	+	0	NA	intron (NM_052905, intron 1 of 25)	intron (NM_052905, intron 1 of 25)	170585	NM_052905	114793	Hs.654630	NM_052905	ENSG00000157827	FMNL2	FHOD2	formin like 2	protein-coding
362	chr12	47792856	47826927	+	0	NA	intron (NM_015401, intron 1 of 25)	MIR|SINE|MIR	10012	NM_001308090	51564	Hs.200063	NM_015401	ENSG00000061273	HDAC7	HD7|HD7A|HDAC7A	histone deacetylase 7	protein-coding
664	chr17	45436701	45470827	+	0	NA	exon (NM_001352825, exon 7 of 7).2	exon (NM_001352825, exon 7 of 7).2	-20848	NM_174919	201176	Hs.205326	NM_174919	ENSG00000159314	ARHGAP27	CAMGAP1|PP905|SH3D20|SH3P20	Rho GTPase activating protein 27	protein-coding
489	chr14	68783140	68819978	+	0	NA	Intergenic	L1ME1|LINE|L1	-5316	NM_001244701	677	Hs.85155	NM_004926	ENSG00000185650	ZFP36L1	BRF1|Berg36|ERF-1|ERF1|RNF162B|TIS11B|cMG1	ZFP36 ring finger protein like 1	protein-coding
1074	chr3	66576073	66612082	+	0	NA	Intergenic	L1MC|LINE|L1	-93656	NM_015541	26018	Hs.518055	NM_015541	ENSG00000144749	LRIG1	LIG-1|LIG1	leucine rich repeats and immunoglobulin like domains 1	protein-coding
1468	chr7	101435422	101518282	+	0	NA	intron (NM_133457, intron 3 of 12)	AluSx|SINE|Alu	92154	NR_103747	100506527	Hs.535863	NR_103747	ENSG00000233123	LINC01007	-	long intergenic non-protein coding RNA 1007	ncRNA
199	chr10	32937856	33011274	+	0	NA	Intergenic	Intergenic	-16335	NM_002211	3688	Hs.643813	NM_002211	ENSG00000150093	ITGB1	CD29|FNRB|GPIIA|MDF2|MSK12|VLA-BETA|VLAB	integrin subunit beta 1	protein-coding
1328	chr6	11598056	11656179	+	0	NA	Intergenic	Intergenic	89368	NM_001100829	100113407	Hs.146317	NM_001100829	ENSG00000205269	TMEM170B	-	transmembrane protein 170B	protein-coding
752	chr19	9024996	9079998	+	0	NA	Intergenic	MIR|SINE|MIR	-40748	NM_001004456	125963	Hs.553577	NM_001004456	ENSG00000170929	OR1M1	OR19-5|OR19-6	olfactory receptor family 1 subfamily M member 1	protein-coding
1295	chr5	136006349	136021438	+	0	NA	Intergenic	L1MA3|LINE|L1	-15095	NM_000358	7045	Hs.369397	NM_000358	ENSG00000120708	TGFBI	BIGH3|CDB1|CDG2|CDGG1|CSD|CSD1|CSD2|CSD3|EBMD|LCD1	transforming growth factor beta induced	protein-coding
30	chr1	36151490	36173648	+	0	NA	intron (NM_018067, intron 1 of 16)	MIRb|SINE|MIR	6409	NM_001286365	55700	Hs.356096	NM_018067	ENSG00000116871	MAP7D1	PARCC1|RPRC1	MAP7 domain containing 1	protein-coding
292	chr11	66009208	66022867	+	0	NA	TTS (NM_053054)	TTS (NM_053054)	4029	NM_001323	1474	Hs.139389	NM_001323	ENSG00000175315	CST6	-	cystatin E/M	protein-coding
685	chr17	59825125	59859872	+	0	NA	TTS (NM_001329399)	TTS (NM_001329399)	1232	NR_029493	406991	Hs.444569	NR_029493	ENSG00000284190	MIR21	MIRN21|hsa-mir-21|miR-21|miRNA21	microRNA 21	ncRNA
111	chr1	178261638	178279490	+	0	NA	intron (NM_170692, intron 1 of 17)	HAL1|LINE|L1	-70887	NM_004841	9462	Hs.496139	NM_004841	ENSG00000075391	RASAL2	NGAP	RAS protein activator like 2	protein-coding
1408	chr6	160377695	160392518	+	0	NA	intron (NM_021977, intron 1 of 10)	HAL1ME|LINE|L1	36728	NM_021977	6581	Hs.567337	NM_021977	ENSG00000146477	SLC22A3	EMT|EMTH|OCT3	solute carrier family 22 member 3	protein-coding
1213	chr4	122889845	122918775	+	0	NA	intron (NM_198041, intron 3 of 4)	intron (NM_198041, intron 3 of 4)	18287	NM_007083	11162	Hs.558459	NM_007083	ENSG00000170917	NUDT6	ASFGF2|FGF-AS|FGF2AS|GFG-1|GFG1	nudix hydrolase 6	protein-coding
1544	chr8	95062881	95070181	+	0	NA	TTS (NR_132987)	TTS (NR_132987)	-6383	NR_036105	100422964		NR_036105	ENSG00000283522	MIR3150A	MIR3150|mir-3150a	microRNA 3150a	ncRNA
113	chr1	179163633	179178858	+	0	NA	intron (NM_007314, intron 1 of 11)	intron (NM_007314, intron 1 of 11)	-28169	NM_001136000	27	Hs.159472	NM_005158	ENSG00000143322	ABL2	ABLL|ARG	ABL proto-oncogene 2, non-receptor tyrosine kinase	protein-coding
1586	chr9	14422035	14441879	+	0	NA	intron (NM_001369458, intron 1 of 11)	intron (NM_001369458, intron 1 of 11)	-32974	NM_001190738	4781	Hs.644095	NM_005596	ENSG00000147862	NFIB	CTF|HMGIC/NFIB|MACID|NF-I/B|NF1-B|NFI-B|NFI-RED|NFIB2|NFIB3	nuclear factor I B	protein-coding
197	chr10	26483246	26489012	+	0	NA	intron (NM_019043, intron 2 of 14)	intron (NM_019043, intron 2 of 14)	47788	NM_019043	54518	Hs.310421	NM_019043	ENSG00000077420	APBB1IP	INAG1|PREL1|RARP1|RIAM	amyloid beta precursor protein binding family B member 1 interacting protein	protein-coding
995	chr21	43585318	43603801	+	0	NA	intron (NM_007031, intron 7 of 8)	L1MEd|LINE|L1	15430	NR_106718	102464825		NR_106718	ENSG00000278433	MIR6070	hsa-mir-6070	microRNA 6070	ncRNA
487	chr14	68500457	68600432	+	0	NA	intron (NM_001321818, intron 10 of 10)	intron (NM_001321818, intron 10 of 10)	78343	NR_135816	100996664		NR_135816		LOC100996664	-	uncharacterized LOC100996664	ncRNA
1094	chr3	112633496	112683891	+	0	NA	Intergenic	L1PA16|LINE|L1	-17550	NM_199512	151887	Hs.477128	NM_199511	ENSG00000091986	CCDC80	CL2|DRO1|SSG1|URB|okuribin	coiled-coil domain containing 80	protein-coding
1522	chr8	38397157	38409787	+	0	NA	intron (NM_001199660, intron 7 of 10)	intron (NM_001199660, intron 7 of 10)	16341	NM_001199660	137994	Hs.696457	NM_144652	ENSG00000165046	LETM2	SLC55A2	leucine zipper and EF-hand containing transmembrane protein 2	protein-coding
1233	chr4	183117329	183183827	+	0	NA	intron (NM_024949, intron 1 of 22)	L1PA6|LINE|L1	51321	NM_024949	80014	Hs.333179	NM_024949	ENSG00000151718	WWC2	BOMB	WW and C2 domain containing 2	protein-coding
650	chr17	40473655	40549800	+	0	NA	Intergenic	Intergenic	-10104	NM_032865	84951	Hs.438292	NM_032865	ENSG00000131746	TNS4	CTEN|PP14434	tensin 4	protein-coding
656	chr17	42988694	43015133	+	0	NA	intron (NM_000988, intron 3 of 4)	AluYm1|SINE|Alu	3494	NR_146327	6155	Hs.514196	NM_000988	ENSG00000131469	RPL27	DBA16|L27	ribosomal protein L27	protein-coding
89	chr1	144977620	145016492	+	0	NA	intron (NM_001366280, intron 1 of 8)	intron (NM_001366280, intron 1 of 8)	96387	NM_001330684	647135	Hs.497575	NM_001271870	ENSG00000196369	SRGAP2B	SRGAP2L|SRGAP2P2	SLIT-ROBO Rho GTPase activating protein 2B	protein-coding
1248	chr5	34640180	34747752	+	0	NA	intron (NM_001145525, intron 4 of 19)	intron (NM_001145525, intron 4 of 19)	6407	NM_001145523	26064	Hs.431400	NM_015577	ENSG00000039560	RAI14	NORPEG|RAI13	retinoic acid induced 14	protein-coding
1527	chr8	42245603	42306013	+	0	NA	intron (NM_001242778, intron 2 of 20)	L1MA5|LINE|L1	4506	NM_001556	3551	Hs.597664	NM_001556	ENSG00000104365	IKBKB	IKK-beta|IKK2|IKKB|IMD15|IMD15A|IMD15B|NFKBIKB	inhibitor of nuclear factor kappa B kinase subunit beta	protein-coding
1275	chr5	91276778	91297681	+	0	NA	Intergenic	Intergenic	27173	NR_103549	100505994	Hs.628363	NR_103548	ENSG00000248323	LUCAT1	SCAL1|SCAT5	lung cancer associated transcript 1	ncRNA
429	chr13	73325239	73337058	+	0	NA	Intergenic	Intergenic	-233096	NR_047009	100874155	Hs.672679	NR_047009		LINC00392	-	long intergenic non-protein coding RNA 392	ncRNA
1329	chr6	12312674	12356039	+	0	NA	Intergenic	Intergenic	43995	NM_001955	1906	Hs.511899	NM_001955	ENSG00000078401	EDN1	ARCND3|ET1|HDLCQ7|PPET1|QME	endothelin 1	protein-coding
276	chr11	48049002	48067010	+	0	NA	intron (NM_001098503, intron 1 of 8)	AluSz|SINE|Alu	-38776	NR_036119	100423000		NR_036119	ENSG00000263693	MIR3161	-	microRNA 3161	ncRNA
1469	chr7	101717518	101734606	+	0	NA	Intergenic	Intergenic	-89945	NM_001913	1523	Hs.191482	NM_001913	ENSG00000257923	CUX1	CASP|CDP|CDP/Cut|CDP1|COY1|CUTL1|CUX|Clox|Cux/CDP|GDDI|GOLIM6|Nbla10317|p100|p110|p200|p75	cut like homeobox 1	protein-coding
1481	chr7	121743305	121754495	+	0	NA	Intergenic	Intergenic	-124261	NM_001369396	5803	Hs.489824	NM_002851	ENSG00000106278	PTPRZ1	HPTPZ|HPTPzeta|PTP-ZETA|PTP18|PTPRZ|PTPZ|R-PTP-zeta-2|RPTPB|RPTPbeta|phosphacan	protein tyrosine phosphatase receptor type Z1	protein-coding
17	chr1	21989242	22019557	+	0	NA	intron (NM_005747, intron 2 of 7)	MER3|DNA|hAT-Charlie	2742	NM_005747	10136	Hs.181289	NM_005747	ENSG00000142789	CELA3A	ELA3|ELA3A	chymotrypsin like elastase 3A	protein-coding
1454	chr7	76568196	76619582	+	0	NA	intron (NR_029411, intron 2 of 2)	THE1C-int|LTR|ERVL-MaLR	33414	NM_152992	22932	Hs.488877	NM_012230	ENSG00000146707	POMZP3	POM-ZP3|POM121	POM121 and ZP3 fusion	protein-coding
1604	chr9	71757370	71766573	+	0	NA	intron (NM_013390, intron 1 of 23)	MamRTE1|LINE|RTE-BovB	6542	NM_001349784	23670	Hs.494146	NM_013390	ENSG00000135048	CEMIP2	TMEM2	cell migration inducing hyaluronidase 2	protein-coding
625	chr17	669271	701087	+	0	NA	intron (NM_001366254, intron 4 of 19).2	intron (NM_001366254, intron 4 of 19).2	29660	NM_001128159	55275	Hs.461819	NM_018289	ENSG00000141252	VPS53	HCCS1|PCH2E|hVps53L|pp13624	VPS53 subunit of GARP complex	protein-coding
514	chr14	103128356	103206847	+	0	NA	Intergenic	MER52-int|LTR|ERV1	21427	NR_033938	100131366	Hs.147881	NR_033938	ENSG00000251533	LINC00605	-	long intergenic non-protein coding RNA 605	ncRNA
877	chr2	150473949	150496580	+	0	NA	intron (NM_005168, intron 3 of 5)	CpG	2431	NM_005168	390	Hs.6838	NM_005168	ENSG00000115963	RND3	ARHE|Rho8|RhoE|memB	Rho family GTPase 3	protein-coding
912	chr2	227386764	227416561	+	0	NA	Intergenic	L2b|LINE|L2	-22356	NM_024795	79853	Hs.156652	NM_024795	ENSG00000168955	TM4SF20	PRO994|SLI5|TCCE518	transmembrane 4 L six family member 20	protein-coding
1409	chr6	161406266	161447619	+	0	NA	intron (NM_004562, intron 9 of 11)	AluY|SINE|Alu	-44035	NR_134593	105378098	Hs.691066	NR_134593		LOC105378098	-	uncharacterized LOC105378098	ncRNA
270	chr11	34233793	34275647	+	0	NA	intron (NM_145804, intron 1 of 16)	AluSz|SINE|Alu	103290	NM_145804	25841	Hs.23361	NM_145804	ENSG00000166016	ABTB2	ABTB2A|BTBD22	ankyrin repeat and BTB domain containing 2	protein-coding
162	chr1	231388229	231423732	+	0	NA	intron (NM_022051, intron 1 of 4)	intron (NM_022051, intron 1 of 4)	19064	NM_022051	54583	Hs.444450	NM_022051	ENSG00000135766	EGLN1	C1orf12|ECYT3|HALAH|HIF-PH2|HIFPH2|HPH-2|HPH2|PHD2|SM20|ZMYND6	egl-9 family hypoxia inducible factor 1	protein-coding
1179	chr4	7960303	7980165	+	0	NA	intron (NM_001130084, intron 19 of 19)	intron (NM_001130084, intron 19 of 19)	-30308	NM_001134647	60312	Hs.529369	NM_021638	ENSG00000196526	AFAP1	AFAP|AFAP-110|AFAP110	actin filament associated protein 1	protein-coding
529	chr15	52069139	52077831	+	0	NA	Intergenic	L2a|LINE|L2	39290	NM_001306168	10017	Hs.283672	NM_020396	ENSG00000137875	BCL2L10	BCL-B|Boo|Diva|bcl2-L-10	BCL2 like 10	protein-coding
368	chr12	62702525	62762534	+	0	NA	intron (NM_020700, intron 5 of 9)	intron (NM_020700, intron 5 of 9)	128843	NR_029661	406891		NR_029661	ENSG00000199179	MIRLET7I	LET7I|MIRNLET7I|hsa-let-7i|let-7i	microRNA let-7i	ncRNA
1031	chr22	46056194	46088924	+	0	NA	Intergenic	CpG-19219	-1538	NR_148973	642648	Hs.631363	NR_148973		LOC642648	-	uncharacterized LOC642648	ncRNA
269	chr11	28820530	28839575	+	0	NA	Intergenic	L2a|LINE|L2	-352504	NR_107035	102466876		NR_107035	ENSG00000273912	MIR8068	hsa-mir-8068	microRNA 8068	ncRNA
135	chr1	205663840	205673265	+	0	NA	intron (NM_033102, intron 1 of 4)	intron (NM_033102, intron 1 of 4)	11957	NM_033102	85414	Hs.278695	NM_033102	ENSG00000158715	SLC45A3	IPCA-2|IPCA-6|IPCA-8|IPCA6|PCANAP2|PCANAP6|PCANAP8|PRST	solute carrier family 45 member 3	protein-coding
414	chr12	124904450	124940708	+	0	NA	Intergenic	AluSx|SINE|Alu	7032	NR_049820	100847004		NR_049820	ENSG00000265345	MIR5188	mir-5188	microRNA 5188	ncRNA
937	chr20	31662640	31731365	+	0	NA	intron (NR_134257, intron 1 of 2)	AluSx1|SINE|Alu	-24505	NR_131907	103021294		NR_131907	ENSG00000281376	ABALON	INXS	apoptotic BCL2L1-antisense long non-coding RNA	ncRNA
231	chr10	97531216	97561159	+	0	NA	intron (NM_024954, intron 1 of 2)	L3|LINE|CR1	-26254	NM_001291218	26287	Hs.73708	NM_020349	ENSG00000165887	ANKRD2	ARPP	ankyrin repeat domain 2	protein-coding
587	chr16	22584842	22599488	+	0	NA	Intergenic	LTR39|LTR|ERV1	46467	NR_003676	653786	Hs.564945	NR_003676	ENSG00000257838	OTOAP1	-	OTOA pseudogene 1	pseudo
1540	chr8	89797124	89815607	+	0	NA	Intergenic	Intergenic	48549	NM_003821	8767	Hs.103755	NM_003821	ENSG00000104312	RIPK2	CARD3|CARDIAK|CCK|GIG30|RICK|RIP2	receptor interacting serine/threonine kinase 2	protein-coding
206	chr10	61623038	61644473	+	0	NA	Intergenic	Intergenic	-29174	NM_001366905	219621	Hs.673160	NM_173554	ENSG00000183346	CABCOCO1	C10orf107	ciliary associated calcium binding coiled-coil 1	protein-coding
1198	chr4	74653349	74684126	+	0	NA	Intergenic	Intergenic	125786	NM_001316963	685	Hs.591704	NM_001729	ENSG00000174808	BTC	-	betacellulin	protein-coding
854	chr2	101106355	101128517	+	0	NA	intron (NM_001102426, intron 1 of 19)	intron (NM_001102426, intron 1 of 19)	34011	NM_001102426	11138	Hs.442657	NM_007063	ENSG00000204634	TBC1D8	AD3|GRAMD8|HBLP1|TBC1D8A|VRP	TBC1 domain family member 8	protein-coding
311	chr11	94771337	94777111	+	0	NA	intron (NM_001301007, intron 1 of 11)	intron (NM_001301007, intron 1 of 11)	5868	NM_001301007	154810	Hs.503594	NM_130847	ENSG00000166025	AMOTL1	JEAP	angiomotin like 1	protein-coding
10	chr1	14940263	15000894	+	0	NA	intron (NM_001370231, intron 3 of 8)	intron (NM_001370231, intron 3 of 8)	24659	NM_001017999	23254	Hs.368823	NM_015209	ENSG00000189337	KAZN	KAZ	kazrin, periplakin interacting protein	protein-coding
1388	chr6	129671296	129688022	+	0	NA	intron (NM_033515, intron 1 of 14)	intron (NM_033515, intron 1 of 14)	30518	NM_033515	93663	Hs.486458	NM_033515	ENSG00000146376	ARHGAP18	MacGAP|SENEX|bA307O14.2	Rho GTPase activating protein 18	protein-coding
758	chr19	13140846	13173397	+	0	NA	Intergenic	MIR|SINE|MIR	6710	NM_004907	9592	Hs.501629	NM_004907	ENSG00000160888	IER2	ETR101	immediate early response 2	protein-coding
807	chr2	28269433	28281681	+	0	NA	intron (NM_199193, intron 11 of 13)	intron (NM_199193, intron 11 of 13)	34902	NR_038319	100505716	Hs.679092	NR_038319	ENSG00000223522	LOC100505716	-	uncharacterized LOC100505716	ncRNA
399	chr12	110252922	110317172	+	0	NA	intron (NM_170665, intron 3 of 19)	intron (NM_170665, intron 3 of 19)	3800	NM_170665	488	Hs.506759	NM_001681	ENSG00000174437	ATP2A2	ATP2B|DAR|DD|SERCA2	ATPase sarcoplasmic/endoplasmic reticulum Ca2+ transporting 2	protein-coding
298	chr11	69890757	69917245	+	0	NA	Intergenic	MIRb|SINE|MIR	-84585	NM_005247	2248	Hs.37092	NM_005247	ENSG00000186895	FGF3	HBGF-3|INT2	fibroblast growth factor 3	protein-coding
1070	chr3	57949475	57984472	+	0	NA	Intergenic	AluJb|SINE|Alu	-41449	NM_001164319	2317	Hs.476448	NM_001457	ENSG00000136068	FLNB	ABP-278|ABP-280|AOI|FH1|FLN-B|FLN1L|LRS1|SCT|TABP|TAP	filamin B	protein-coding
200	chr10	33235542	33277548	+	0	NA	intron (NM_001244973, intron 4 of 16)	intron (NM_001244973, intron 4 of 16)	78122	NM_003873	8829	Hs.131704	NM_003873	ENSG00000099250	NRP1	BDCA4|CD304|NP1|NRP|VEGF165R	neuropilin 1	protein-coding
963	chr20	50414820	50447155	+	0	NA	Intergenic	Intergenic	-79334	NM_001278618	5770	Hs.417549	NM_002827	ENSG00000196396	PTPN1	PTP1B	protein tyrosine phosphatase non-receptor type 1	protein-coding
485	chr14	68113674	68256902	+	0	NA	intron (NM_133509, intron 7 of 10)	intron (NM_133509, intron 7 of 10)	361696	NM_001321815	5890	Hs.172587	NM_002877	ENSG00000182185	RAD51B	R51H2|RAD51L1|REC2	RAD51 paralog B	protein-coding
913	chr2	227851613	227882288	+	0	NA	Intergenic	Intergenic	-4426	NR_138459	164781	Hs.424594	NM_178821	ENSG00000123977	DAW1	ODA16|WDR69	dynein assembly factor with WD repeats 1	protein-coding
195	chr10	21278675	21337562	+	0	NA	Intergenic	L1PB4|LINE|L1	64832	NR_155751	105376444	Hs.638243	NR_155751		LINC02643	-	long intergenic non-protein coding RNA 2643	ncRNA
997	chr21	44868168	44883711	+	0	NA	Intergenic	ERV24B_Prim-int|LTR|ERV1	-2036	NM_001286822	754	Hs.474010	NM_004339	ENSG00000183255	PTTG1IP	C21orf1|C21orf3|PBF	PTTG1 interacting protein	protein-coding
1339	chr6	24273112	24360741	+	0	NA	intron (NM_016356, intron 2 of 9)	L1ME4c|LINE|L1	-39977	NM_181337	353219	Hs.697888	NM_181337	ENSG00000146049	KAAG1	RU2AS	kidney associated antigen 1	protein-coding
689	chr17	64600607	64724857	+	0	NA	promoter-TSS (NM_022739)	promoter-TSS (NM_022739)	-425	NM_022739	64750	Hs.515011	NM_022739	ENSG00000108854	SMURF2	-	SMAD specific E3 ubiquitin protein ligase 2	protein-coding
1255	chr5	42977958	43011021	+	0	NA	Intergenic	Intergenic	-1156	NR_104643	643977	Hs.535791	NR_104643		FLJ32255	-	uncharacterized LOC643977	ncRNA
361	chr12	47247721	47279612	+	0	NA	Intergenic	AluSx1|SINE|Alu	43733	NR_135024	105369747	Hs.88617	NR_135024		LOC105369747	-	uncharacterized LOC105369747	ncRNA
97	chr1	153515566	153527726	+	0	NA	Intergenic	LTR12C|LTR|ERV1	14345	NM_014624	6277	Hs.275243	NM_014624	ENSG00000197956	S100A6	2A9|5B10|CABP|CACY|PRA|S10A6	S100 calcium binding protein A6	protein-coding
1474	chr7	116305677	116360181	+	0	NA	Intergenic	Intergenic	-46202	NR_130922	102724434	Hs.667624	NR_130921	ENSG00000237870	LOC102724434	-	uncharacterized LOC102724434	ncRNA
339	chr12	12714523	12761578	+	0	NA	intron (NM_001130415, intron 1 of 1)	intron (NM_001130415, intron 1 of 1)	12133	NM_001130415	81575	Hs.23388	NM_030817	ENSG00000178878	APOLD1	VERGE	apolipoprotein L domain containing 1	protein-coding
238	chr10	110392832	110431209	+	0	NA	Intergenic	AluSx|SINE|Alu	-85887	NM_004419	1847	Hs.2128	NM_004419	ENSG00000138166	DUSP5	DUSP|HVH3	dual specificity phosphatase 5	protein-coding
1318	chr5	173010945	173030170	+	0	NA	promoter-TSS (NR_002988)	promoter-TSS (NR_002988)	-169	NR_002988	677841	Hs.692720	NR_002988	ENSG00000212402	SNORA74B	U19-2	small nucleolar RNA, H/ACA box 74B	snoRNA
464	chr14	49864847	49912171	+	0	NA	Intergenic	Intergenic	-4573	NM_001663	382	Hs.525330	NM_001663	ENSG00000165527	ARF6	-	ADP ribosylation factor 6	protein-coding
751	chr19	6056242	6088248	+	0	NA	intron (NM_000635, intron 1 of 17)	intron (NM_000635, intron 1 of 17)	38255	NM_134433	5990	Hs.465709	NM_000635	ENSG00000087903	RFX2	-	regulatory factor X2	protein-coding
1537	chr8	71252623	71265201	+	0	NA	intron (NM_001370335, intron 14 of 20)	intron (NM_001370335, intron 14 of 20)	97794	NM_172058	2138	Hs.444971	NM_000503	ENSG00000104313	EYA1	BOP|BOR|BOS1|OFC1	EYA transcriptional coactivator and phosphatase 1	protein-coding
1505	chr8	22167633	22188796	+	0	NA	intron (NR_033404, intron 6 of 15)	intron (NR_033404, intron 6 of 15)	12842	NM_001199	649	Hs.1274	NM_001199	ENSG00000168487	BMP1	OI13|PCOLC|PCP|PCP2|TLD	bone morphogenetic protein 1	protein-coding
1068	chr3	53233560	53250335	+	0	NA	intron (NM_001258028, intron 2 of 14)	intron (NM_001258028, intron 2 of 14)	14075	NM_001064	7086	Hs.89643	NM_001064	ENSG00000163931	TKT	HEL-S-48|HEL107|SDDHD|TK|TKT1	transketolase	protein-coding
5	chr1	9863190	9898956	+	0	NA	intron (NM_001012329, intron 1 of 4)	AluJr|SINE|Alu	29196	NM_020248	56998	Hs.463759	NM_020248	ENSG00000178585	CTNNBIP1	ICAT	catenin beta interacting protein 1	protein-coding
219	chr10	72659034	72703469	+	0	NA	Intergenic	AluSp|SINE|Alu	-10880	NM_138357	90550	Hs.591366	NM_138357	ENSG00000156026	MCU	C10orf42|CCDC109A|HsMCU	mitochondrial calcium uniporter	protein-coding
318	chr11	114281034	114307560	+	0	NA	Intergenic	AluSx|SINE|Alu	-1516	NM_006169	4837	Hs.503911	NM_006169	ENSG00000166741	NNMT	-	nicotinamide N-methyltransferase	protein-coding
34	chr1	39126246	39214915	+	0	NA	intron (NM_012090, intron 1 of 92)	intron (NM_012090, intron 1 of 92)	86413	NM_012090	23499	Hs.472475	NM_012090	ENSG00000127603	MACF1	ABP620|ACF7|LIS9|MACF|OFC4	microtubule actin crosslinking factor 1	protein-coding
291	chr11	65894449	65917789	+	0	NA	Intergenic	AluSx|SINE|Alu	-5593	NR_125339	8061	Hs.283565	NM_005438	ENSG00000175592	FOSL1	FRA|FRA1|fra-1	FOS like 1, AP-1 transcription factor subunit	protein-coding
112	chr1	179123564	179146805	+	0	NA	intron (NM_007314, intron 1 of 11)	SVA_D|Retroposon|SVA	7892	NM_001168239	27	Hs.159472	NM_005158	ENSG00000143322	ABL2	ABLL|ARG	ABL proto-oncogene 2, non-receptor tyrosine kinase	protein-coding
1008	chr22	30194579	30236948	+	0	NA	Intergenic	Intergenic	-23431	NR_149070	110806283		NR_149070	ENSG00000232530	LIF-AS1	Lnc-LIF-AS	LIF antisense RNA 1	ncRNA
1565	chr8	126500114	126509210	+	0	NA	Intergenic	Intergenic	53816	NM_174911	157638	Hs.124951	NM_174911	ENSG00000168672	LRATD2	BCMP101|FAM84B|NSE2	LRAT domain containing 2	protein-coding
1532	chr8	61754657	61768181	+	0	NA	Intergenic	MIR|SINE|MIR	46631	NR_039680	100616484		NR_039680	ENSG00000264408	MIR4470	mir-4470	microRNA 4470	ncRNA
1223	chr4	153218592	153233707	+	0	NA	intron (NM_001302693, intron 1 of 2)	AluJr|SINE|Alu	21706	NM_001351057	23321	Hs.435711	NM_015271	ENSG00000109654	TRIM2	CMT2R|RNF86	tripartite motif containing 2	protein-coding
627	chr17	1418786	1468226	+	0	NA	intron (NM_005206, intron 1 of 2)	AluY|SINE|Alu	12726	NM_005206	1398	Hs.461896	NM_005206	ENSG00000167193	CRK	CRKII|p38	CRK proto-oncogene, adaptor protein	protein-coding
72	chr1	94698622	94736183	+	0	NA	intron (NR_160784, intron 1 of 3)	intron (NR_160784, intron 1 of 3)	28498	NR_039620	100616321		NR_039620	ENSG00000263526	MIR378G	-	microRNA 378g	ncRNA
875	chr2	145684112	145695029	+	0	NA	Intergenic	L1PA7|LINE|L1	-897487	NR_026904	728773	Hs.334462	NR_026904		PABPC1P2	PABP2|PABP4|PABPCP2|PABPCP4	poly(A) binding protein cytoplasmic 1 pseudogene 2	pseudo
564	chr15	90398003	90422508	+	0	NA	intron (NM_003870, intron 2 of 37)	L1PA5|LINE|L1	22013	NM_003870	8826	Hs.430551	NM_003870	ENSG00000140575	IQGAP1	HUMORFA01|SAR1|p195	IQ motif containing GTPase activating protein 1	protein-coding
4	chr1	8869735	8905883	+	0	NA	Intergenic	AluJr|SINE|Alu	8974	NR_038351	100505975	Hs.429843	NR_038351	ENSG00000230679	ENO1-AS1	-	ENO1 antisense RNA 1	ncRNA
1516	chr8	32700848	32716243	+	0	NA	intron (NM_001322205, intron 1 of 8)	MIRb|SINE|MIR	-13208	NM_001159996	3084	Hs.453951	NM_004495	ENSG00000157168	NRG1	ARIA|GGF|GGF2|HGL|HRG|HRG1|HRGA|MST131|MSTP131|NDF|NRG1-IT2|SMDF	neuregulin 1	protein-coding
1164	chr3	194086228	194142984	+	0	NA	Intergenic	Intergenic	-21542	NM_005524	3280	Hs.250666	NM_005524	ENSG00000114315	HES1	HES-1|HHL|HRY|bHLHb39	hes family bHLH transcription factor 1	protein-coding
83	chr1	112522172	112548801	+	0	NA	intron (NM_017744, intron 14 of 14)	AluJr|SINE|Alu	26521	NM_024494	7482	Hs.258575	NM_004185	ENSG00000134245	WNT2B	WNT13	Wnt family member 2B	protein-coding
1159	chr3	190048621	190079886	+	0	NA	intron (NM_001134418, intron 1 of 14)	AluJb|SINE|Alu	56644	NM_018192	55214	Hs.374191	NM_018192	ENSG00000090530	P3H2	LEPREL1|MCVD|MLAT4	prolyl 3-hydroxylase 2	protein-coding
962	chr20	50216866	50253509	+	0	NA	Intergenic	L1MC4|LINE|L1	-32299	NM_001278655	100506115	Hs.235484	NM_001278655		SMIM25	GCRL1|LINC01272	small integral membrane protein 25	protein-coding
224	chr10	77386675	77417812	+	0	NA	intron (NM_001271518, intron 1 of 27)	intron (NM_001271518, intron 1 of 27)	51371	NR_126365	101929286	Hs.568867	NR_126365		KCNMA1-AS3	-	KCNMA1 antisense RNA 3	ncRNA
137	chr1	207000253	207031896	+	0	NA	Intergenic	L2|LINE|L2	16682	NM_001083924	79098	Hs.32417	NM_023938	ENSG00000182795	C1orf116	SARG	chromosome 1 open reading frame 116	protein-coding
1490	chr7	142103228	142120689	+	0	NA	intron (NM_001293626, intron 1 of 47)	intron (NM_001293626, intron 1 of 47)	240	NM_001293626	93432	Hs.647098	NM_001008748	ENSG00000257743	MGAM2	-	maltase-glucoamylase 2 (putative)	protein-coding
935	chr20	31516730	31573124	+	0	NA	intron (NM_178580, intron 3 of 12)	intron (NM_178580, intron 3 of 12)	28336	NR_046853	100874042	Hs.373741	NR_046853	ENSG00000230613	HM13-AS1	-	HM13 antisense RNA 1	ncRNA
1104	chr3	125104603	125148906	+	0	NA	intron (NM_001195483, intron 5 of 12)	intron (NM_001195483, intron 5 of 12)	24798	NR_049815	100847039		NR_049815	ENSG00000264986	MIR5092	-	microRNA 5092	ncRNA
849	chr2	87452705	87520756	+	0	NA	intron (NR_024204, intron 3 of 3)	intron (NR_024204, intron 3 of 3)	16780	NR_146460	112597	Hs.652166	NR_024204	ENSG00000222041	CYTOR	C2orf59|LINC00152|NCRNA00152	cytoskeleton regulator RNA	ncRNA
90	chr1	146205328	146223921	+	0	NA	intron (NM_203458, intron 1 of 4)	L2a|LINE|L2	14408	NM_203458	388677	Hs.655156	NM_203458	ENSG00000264343	NOTCH2NLA	N2N|NOTCH2NL	notch 2 N-terminal like A	protein-coding
1021	chr22	38277229	38315346	+	0	NA	intron (NM_001894, intron 7 of 10)	intron (NM_001894, intron 7 of 10)	21146	NM_152221	1454	Hs.474833	NM_001894	ENSG00000213923	CSNK1E	CKIe|CKIepsilon|HCKIE	casein kinase 1 epsilon	protein-coding
585	chr16	22025663	22031523	+	0	NA	intron (NM_001164579, intron 1 of 2)	intron (NM_001164579, intron 1 of 2)	20482	NM_001164579	730094	Hs.498890	NM_173501	ENSG00000185716	MOSMO	ATTHOG|BC030336|C16orf52	modulator of smoothened	protein-coding
1411	chr6	167832096	167861153	+	0	NA	intron (NM_001291964, intron 1 of 32)	intron (NM_001291964, intron 1 of 32)	18989	NM_001291964	4301	Hs.614974	NM_005936	ENSG00000130396	AFDN	AF6|MLL-AF6|MLLT4|l-afadin	afadin, adherens junction formation factor	protein-coding
1050	chr3	25424128	25438987	+	0	NA	intron (NR_110892, intron 1 of 6)	intron (NR_110892, intron 1 of 6)	3294	NR_110893	5915	Hs.543218	NM_000965	ENSG00000077092	RARB	HAP|MCOPS12|NR1B2|RARbeta1|RRB2	retinoic acid receptor beta	protein-coding
163	chr1	231825554	231845793	+	0	NA	intron (NM_001164541, intron 9 of 9)	intron (NM_001164541, intron 9 of 9)	-17156	NR_002227	27184	Hs.720568	NR_002227		DISC2	DISC1-AS1|DISC1OS|NCRNA00015	disrupted in schizophrenia 2	ncRNA
805	chr2	27703491	27735626	+	0	NA	intron (NR_160725, intron 2 of 2)	MIR3|SINE|MIR	3435	NR_160725	105374378		NR_160725		LOC105374378	-	uncharacterized LOC105374378	ncRNA
161	chr1	230076933	230125722	+	0	NA	intron (NM_004481, intron 1 of 15)	intron (NM_004481, intron 1 of 15)	34089	NM_004481	2590	Hs.743964	NM_004481	ENSG00000143641	GALNT2	GalNAc-T2	polypeptide N-acetylgalactosaminyltransferase 2	protein-coding
1158	chr3	190002666	190032686	+	0	NA	intron (NM_001134418, intron 1 of 14)	intron (NM_001134418, intron 1 of 14)	103221	NM_018192	55214	Hs.374191	NM_018192	ENSG00000090530	P3H2	LEPREL1|MCVD|MLAT4	prolyl 3-hydroxylase 2	protein-coding
556	chr15	84911710	84931322	+	0	NA	intron (NM_001287761, intron 10 of 14)	intron (NM_001287761, intron 10 of 14)	36854	NM_001287762	9154	Hs.459187	NM_004213	ENSG00000156222	SLC28A1	CNT1|HCNT1	solute carrier family 28 member 1	protein-coding
550	chr15	77143580	77162313	+	0	NA	intron (NM_024776, intron 6 of 7)	L1PA4|LINE|L1	72458	NR_026813	81698	Hs.656938	NM_030944		LINC00597	C15orf5	long intergenic non-protein coding RNA 597	ncRNA
395	chr12	106075132	106091554	+	0	NA	intron (NM_014840, intron 4 of 6)	MIR|SINE|MIR	56690	NM_014840	9891	Hs.524692	NM_014840	ENSG00000074590	NUAK1	ARK5	NUAK family kinase 1	protein-coding
284	chr11	63661009	63669132	+	0	NA	intron (NM_001290048, intron 1 of 12)	AluSx|SINE|Alu	6306	NM_015459	25923	Hs.356719	NM_015459	ENSG00000184743	ATL3	HSN1F	atlastin GTPase 3	protein-coding
1431	chr7	36387227	36397043	+	0	NA	intron (NM_001284302, intron 1 of 22)	intron (NM_001284302, intron 1 of 22)	-1778	NM_001100425	23366	Hs.6224	NM_015314	ENSG00000164542	KIAA0895	-	KIAA0895	protein-coding
246	chr10	125119849	125125482	+	0	NA	intron (NM_001083914, intron 1 of 10)	intron (NM_001083914, intron 1 of 10)	36112	NM_001290215	1488	Hs.501345	NM_001329	ENSG00000175029	CTBP2	-	C-terminal binding protein 2	protein-coding
232	chr10	99776190	99785512	+	0	NA	Intergenic	Intergenic	-1789	NM_000392	1244	Hs.368243	NM_000392	ENSG00000023839	ABCC2	ABC30|CMOAT|DJS|MRP2|cMRP	ATP binding cassette subfamily C member 2	protein-coding
614	chr16	81141740	81152856	+	0	NA	non-coding (NR_126532, exon 30 of 43)	non-coding (NR_126532, exon 30 of 43)	34033	NM_001278425	114780	Hs.413525	NM_052892	ENSG00000166473	PKD1L2	PC1L2	polycystin 1 like 2 (gene/pseudogene)	protein-coding
312	chr11	96133648	96156665	+	0	NA	intron (NM_032427, intron 1 of 4)	MIRc|SINE|MIR	-196282	NR_036125	100422991		NR_036125	ENSG00000266192	MIR1260B	mir-1260b	microRNA 1260b	ncRNA
525	chr15	41248176	41260159	+	0	NA	intron (NM_007236, intron 2 of 6)	intron (NM_007236, intron 2 of 6)	22899	NM_007236	11261	Hs.406234	NM_007236	ENSG00000187446	CHP1	CHP|SLC9A1BP|SPAX9|Sid470p|p22|p24	calcineurin like EF-hand protein 1	protein-coding
14	chr1	16139079	16190178	+	0	NA	Intergenic	Intergenic	-8559	NM_001329090	1969	Hs.171596	NM_004431	ENSG00000142627	EPHA2	ARCC2|CTPA|CTPP1|CTRCT6|ECK	EPH receptor A2	protein-coding
1536	chr8	67691150	67718632	+	0	NA	intron (NM_020361, intron 1 of 10)	MER50-int|LTR|ERV1	41469	NM_020361	57094	Hs.658850	NM_020361	ENSG00000165078	CPA6	CPAH|ETL5|FEB11	carboxypeptidase A6	protein-coding
118	chr1	183272616	183291875	+	0	NA	intron (NM_170706, intron 7 of 10)	intron (NM_170706, intron 7 of 10)	22629	NM_170706	23057	Hs.497123	NM_015039	ENSG00000157064	NMNAT2	C1orf15|PNAT2	nicotinamide nucleotide adenylyltransferase 2	protein-coding
847	chr2	85920994	85936268	+	0	NA	Intergenic	LTR12D|LTR|ERV1	39351	NR_110569	101928113	Hs.625888	NR_110569		ST3GAL5-AS1	-	ST3GAL5 antisense RNA 1 (head to head)	ncRNA
1470	chr7	101874072	101885117	+	0	NA	intron (NM_181552, intron 1 of 23)	intron (NM_181552, intron 1 of 23)	61968	NM_181552	1523	Hs.191482	NM_001913	ENSG00000257923	CUX1	CASP|CDP|CDP/Cut|CDP1|COY1|CUTL1|CUX|Clox|Cux/CDP|GDDI|GOLIM6|Nbla10317|p100|p110|p200|p75	cut like homeobox 1	protein-coding
1283	chr5	115371799	115380995	+	0	NA	Intergenic	Intergenic	-79743	NM_001040440	153733	Hs.436121	NM_152549	ENSG00000164221	CCDC112	MBC1	coiled-coil domain containing 112	protein-coding
139	chr1	208202975	208221167	+	0	NA	intron (NM_025179, intron 2 of 31)	intron (NM_025179, intron 2 of 31)	32313	NM_025179	5362	Hs.497626	NM_025179	ENSG00000076356	PLXNA2	OCT|PLXN2	plexin A2	protein-coding
265	chr11	20010591	20032701	+	0	NA	promoter-TSS (NM_001111019)	promoter-TSS (NM_001111019)	-910	NM_001111019	89797	Hs.64341	NM_145117	ENSG00000166833	NAV2	HELAD1|POMFIL2|RAINB1|STEERIN2|UNC53H2	neuron navigator 2	protein-coding
240	chr10	113047696	113132758	+	0	NA	intron (NM_001146283, intron 5 of 12)	intron (NM_001146283, intron 5 of 12)	-36406	NM_001349871	6934	Hs.593995	NM_030756	ENSG00000148737	TCF7L2	TCF-4|TCF4	transcription factor 7 like 2	protein-coding
217	chr10	71973708	71980185	+	0	NA	intron (NM_004273, intron 1 of 2)	intron (NM_004273, intron 1 of 2)	12551	NM_004273	9469	Hs.158304	NM_004273	ENSG00000122863	CHST3	C6ST|C6ST1|HSD	carbohydrate sulfotransferase 3	protein-coding
1100	chr3	123732733	123756387	+	0	NA	intron (NM_001321309, intron 4 of 32)	intron (NM_001321309, intron 4 of 32)	54916	NR_046629	100873940	Hs.667316	NR_046629	ENSG00000250174	MYLK-AS2	-	MYLK antisense RNA 2	ncRNA
425	chr13	48156243	48160915	+	0	NA	Intergenic	Intergenic	-63438	NM_001270629	29079	Hs.181112	NM_014166	ENSG00000136146	MED4	ARC36|DRIP36|HSPC126|TRAP36|VDRIP	mediator complex subunit 4	protein-coding
293	chr11	66110772	66127493	+	0	NA	intron (NM_018026, intron 1 of 23)	intron (NM_018026, intron 1 of 23)	48860	NM_018026	55690	Hs.644326	NM_018026	ENSG00000175115	PACS1	MRD17|SHMS	phosphofurin acidic cluster sorting protein 1	protein-coding
337	chr12	6323590	6345780	+	0	NA	intron (NR_144351, intron 1 of 8)	AluJb|SINE|Alu	7391	NM_001346091	7132	Hs.279594	NM_001065	ENSG00000067182	TNFRSF1A	CD120a|FPF|TBP1|TNF-R|TNF-R-I|TNF-R55|TNFAR|TNFR1|TNFR55|TNFR60|p55|p55-R|p60	TNF receptor superfamily member 1A	protein-coding
1494	chr7	151573435	151615937	+	0	NA	intron (NM_016203, intron 6 of 15)	intron (NM_016203, intron 6 of 15)	37572	NM_024429	51422	Hs.647072	NM_016203	ENSG00000106617	PRKAG2	AAKG|AAKG2|CMH6|H91620p|WPWS	protein kinase AMP-activated non-catalytic subunit gamma 2	protein-coding
968	chr20	51745816	51752914	+	0	NA	intron (NM_006045, intron 1 of 27)	AluSx1|SINE|Alu	19025	NM_006045	10079	Hs.649234	NM_006045	ENSG00000054793	ATP9A	ATPIIA	ATPase phospholipid transporting 9A (putative)	protein-coding
1512	chr8	29554431	29561101	+	0	NA	Intergenic	Intergenic	190343	NR_026765	619351	Hs.566911	NR_026765	ENSG00000251191	LINC00589	C8orf75|TSLNC8	long intergenic non-protein coding RNA 589	ncRNA
1343	chr6	27651100	27688292	+	0	NA	Intergenic	Intergenic	-24339	NR_038293	100507173	Hs.635987	NR_038292	ENSG00000281706	LINC01012	-	long intergenic non-protein coding RNA 1012	ncRNA
810	chr2	29106730	29131025	+	0	NA	intron (NM_024692, intron 1 of 15)	intron (NM_024692, intron 1 of 15)	3462	NM_024692	79745	Hs.122927	NM_024692	ENSG00000115295	CLIP4	RSNL2	CAP-Gly domain containing linker protein family member 4	protein-coding
816	chr2	37646224	37713861	+	0	NA	Intergenic	Intergenic	-7507	NM_001270436	10602	Hs.369574	NM_006449	ENSG00000163171	CDC42EP3	BORG2|CEP3|UB1	CDC42 effector protein 3	protein-coding
629	chr17	2596767	2618133	+	0	NA	intron (NM_000430, intron 1 of 10)	AluSc|SINE|Alu	13796	NM_000430	5048	Hs.77318	NM_000430	ENSG00000007168	PAFAH1B1	LIS1|LIS2|MDCR|MDS|NudF|PAFAH	platelet activating factor acetylhydrolase 1b regulatory subunit 1	protein-coding
1160	chr3	190338954	190376421	+	0	NA	Intergenic	Intergenic	-30185	NM_006580	10686	Hs.251391	NM_006580	ENSG00000113946	CLDN16	HOMG3|PCLN1	claudin 16	protein-coding
1338	chr6	21019883	21054271	+	0	NA	intron (NM_017774, intron 11 of 15)	(TTTG)n|Simple_repeat|Simple_repeat	474815	NR_103790	100874531	Hs.112750	NR_103790	ENSG00000280989	LINC00581	linc-MBOAT1-4	long intergenic non-protein coding RNA 581	ncRNA
753	chr19	9278054	9307095	+	0	NA	3' UTR (NM_198535, exon 6 of 6)	3' UTR (NM_198535, exon 6 of 6)	17264	NM_198535	374879	Hs.633842	NM_198535	ENSG00000196110	ZNF699	hang	zinc finger protein 699	protein-coding
1517	chr8	37142318	37148489	+	0	NA	Intergenic	L2c|LINE|L2	348510	NR_121620	100507420	Hs.105962	NR_121620		LINC01605	LincDUSP	long intergenic non-protein coding RNA 1605	ncRNA
999	chr22	20844177	20886918	+	0	NA	intron (NM_004782, intron 1 of 4)	intron (NM_004782, intron 1 of 4)	6540	NM_004782	9342	Hs.108002	NM_004782	ENSG00000099940	SNAP29	CEDNIK|SNAP-29	synaptosome associated protein 29	protein-coding
1069	chr3	57796163	57805811	+	0	NA	intron (NM_001304420, intron 1 of 21)	intron (NM_001304420, intron 1 of 21)	43731	NM_007159	7871	Hs.476432	NM_007159	ENSG00000163681	SLMAP	SLAP	sarcolemma associated protein	protein-coding
1319	chr5	174599779	174618830	+	0	NA	Intergenic	Intergenic	-115278	NM_002449	4488	Hs.89404	NM_002449	ENSG00000120149	MSX2	CRS2|FPP|HOX8|MSH|PFM|PFM1	msh homeobox 2	protein-coding
456	chr14	23060660	23081615	+	0	NA	exon (NM_001164817, exon 2 of 13)	exon (NM_001164817, exon 2 of 13)	432	NM_001164817	22985	Hs.124490	NM_014977	ENSG00000100813	ACIN1	ACINUS|ACN|fSAP152	apoptotic chromatin condensation inducer 1	protein-coding
363	chr12	50185012	50277697	+	0	NA	intron (NM_016357, intron 3 of 10)	intron (NM_016357, intron 3 of 10)	2858	NR_031625	100302220		NR_031625	ENSG00000221604	MIR1293	MIRN1293|hsa-mir-1293|mir-1293	microRNA 1293	ncRNA
1081	chr3	99894275	99910573	+	0	NA	intron (NM_001042459, intron 4 of 4)	intron (NM_001042459, intron 4 of 4)	-26221	NM_001282793	11259	Hs.104672	NM_014890	ENSG00000168386	FILIP1L	DOC-1|DOC1|GIP130|GIP90	filamin A interacting protein 1 like	protein-coding
1054	chr3	32401090	32423375	+	0	NA	intron (NM_138410, intron 1 of 4)	AluSx|SINE|Alu	20379	NM_181472	112616	Hs.440494	NM_138410	ENSG00000153551	CMTM7	CKLFSF7	CKLF like MARVEL transmembrane domain containing 7	protein-coding
450	chr13	113177718	113197983	+	0	NA	5' UTR (NM_001353095, exon 8 of 15)	5' UTR (NM_001353095, exon 8 of 15)	-20343	NM_001278513	8451	Hs.339735	NM_003589	ENSG00000139842	CUL4A	-	cullin 4A	protein-coding
1009	chr22	30829142	30840611	+	0	NA	intron (NM_001282741, intron 1 of 12)	AluSx|SINE|Alu	12360	NM_001282741	23762	Hs.517546	NM_030758	ENSG00000184792	OSBP2	HLM|ORP-4|ORP4|OSBPL1|OSBPL4	oxysterol binding protein 2	protein-coding
1645	chrX	7109293	7145218	+	0	NA	intron (NM_001135565, intron 1 of 4)	intron (NM_001135565, intron 1 of 4)	-20035	NM_001320750	412	Hs.522578	NM_000351	ENSG00000101846	STS	ARSC|ARSC1|ASC|ES|SSDD|XLI	steroid sulfatase	protein-coding
911	chr2	226648925	226674041	+	0	NA	Intergenic	(AC)n|Simple_repeat|Simple_repeat	-2690	NR_049887	100847053		NR_049887	ENSG00000263363	MIR5702	-	microRNA 5702	ncRNA
78	chr1	99752089	99760180	+	0	NA	intron (NM_001361041, intron 1 of 16)	intron (NM_001361041, intron 1 of 16)	9659	NM_001013660	391059	Hs.454779	NM_001013660	ENSG00000156869	FRRS1	SDFR2|SDR2	ferric chelate reductase 1	protein-coding
687	chr17	62042865	62062866	+	0	NA	intron (NM_005121, intron 2 of 29)	intron (NM_005121, intron 2 of 29)	12413	NM_005121	9969	Hs.282678	NM_005121	ENSG00000108510	MED13	ARC250|DRIP250|HSPC221|THRAP1|TRAP240	mediator complex subunit 13	protein-coding
1282	chr5	113017779	113083956	+	0	NA	intron (NM_001085377, intron 15 of 18)	L1MEd|LINE|L1	74069	NM_001242377	167227	Hs.443875	NM_152624	ENSG00000172795	DCP2	NUDT20	decapping mRNA 2	protein-coding
103	chr1	165894942	165900265	+	0	NA	intron (NM_012474, intron 4 of 6)	intron (NM_012474, intron 4 of 6)	-10318	NR_037431	100500832		NR_037431	ENSG00000283936	MIR3658	-	microRNA 3658	ncRNA
247	chr10	132402118	132422713	+	0	NA	intron (NM_138499, intron 2 of 2)	intron (NM_138499, intron 2 of 2)	15215	NM_138499	170394	Hs.527751	NM_138499	ENSG00000171813	PWWP2B	PWWP2|bA432J24.1|pp8607	PWWP domain containing 2B	protein-coding
1384	chr6	125222222	125276318	+	0	NA	intron (NM_001318907, intron 4 of 4)	intron (NM_001318907, intron 4 of 4)	45559	NM_001318907	7164	Hs.591347	NM_003287	ENSG00000111907	TPD52L1	D53	TPD52 like 1	protein-coding
1650	chrX	68405098	68444014	+	0	NA	intron (NM_002547, intron 2 of 24)	intron (NM_002547, intron 2 of 24)	8939	NM_002547	4983	Hs.128824	NM_002547	ENSG00000079482	OPHN1	ARHGAP41|MRX60|OPN1	oligophrenin 1	protein-coding
1400	chr6	148420492	148447363	+	0	NA	intron (NM_001346506, intron 2 of 20)	intron (NM_001346506, intron 2 of 20)	-74572	NM_001346507	23328	Hs.193133	NM_015278	ENSG00000111961	SASH1	CAPOK|DUH1|SH3D6A|dJ323M4.1	SAM and SH3 domain containing 1	protein-coding
1351	chr6	31776843	31831328	+	0	NA	intron (NM_021177, intron 2 of 4)	intron (NM_021177, intron 2 of 4)	2881	NM_021177	57819	Hs.103106	NM_021177	ENSG00000204392	LSM2	C6orf28|G7B|YBL026W|snRNP	LSM2 homolog, U6 small nuclear RNA and mRNA degradation associated	protein-coding
1194	chr4	55172092	55184804	+	0	NA	Intergenic	LTR81B|LTR|Gypsy	-52853	NM_002253	3791	Hs.479756	NM_002253	ENSG00000128052	KDR	CD309|FLK1|VEGFR|VEGFR2	kinase insert domain receptor	protein-coding
1226	chr4	158799579	158828710	+	0	NA	intron (NM_001366843, intron 1 of 17)	Alu|SINE|Alu	8305	NM_001323916	57600	Hs.652441	NM_020840	ENSG00000052795	FNIP2	FNIPL|MAPO1	folliculin interacting protein 2	protein-coding
840	chr2	69752352	69785401	+	0	NA	intron (NM_001365496, intron 2 of 13)	FLAM_C|SINE|Alu	26742	NM_001153	307	Hs.422986	NM_001153	ENSG00000196975	ANXA4	ANX4|HEL-S-274|P32.5|PAP-II|PIG28|PP4-X|ZAP36	annexin A4	protein-coding
865	chr2	112622018	112642094	+	0	NA	Intergenic	Intergenic	12124	NR_033871	400999	Hs.585221	NR_033871		FLJ42351	-	uncharacterized LOC400999	ncRNA
96	chr1	152033762	152051369	+	0	NA	Intergenic	Intergenic	-5561	NM_005620	6282	Hs.417004	NM_005620	ENSG00000163191	S100A11	HEL-S-43|MLN70|S100C	S100 calcium binding protein A11	protein-coding
1287	chr5	124698464	124750155	+	0	NA	intron (NM_020747, intron 1 of 8)	L1ME4b|LINE|L1	20803	NM_020747	57507	Hs.266616	NM_020747	ENSG00000168916	ZNF608	NY-REN-36	zinc finger protein 608	protein-coding
846	chr2	84894050	84984718	+	0	NA	Intergenic	Intergenic	-31777	NM_020122	56888	Hs.654968	NM_020122	ENSG00000176407	KCMF1	DEBT91|FIGC|PCMF|ZZZ1	potassium channel modulatory factor 1	protein-coding
832	chr2	48332797	48353700	+	0	NA	intron (NM_002158, intron 2 of 6)	intron (NM_002158, intron 2 of 6)	28566	NM_002158	3344	Hs.468478	NM_002158	ENSG00000170802	FOXN2	HTLF	forkhead box N2	protein-coding
1460	chr7	92621334	92653364	+	0	NA	intron (NM_001259, intron 5 of 7)	intron (NM_001259, intron 5 of 7)	-46959	NM_152789	257415	Hs.18564	NM_152789	ENSG00000234545	FAM133B	-	family with sequence similarity 133 member B	protein-coding
474	chr14	59332470	59366559	+	0	NA	intron (NM_001270520, intron 17 of 24)	intron (NM_001270520, intron 17 of 24)	86073	NM_014992	23002	Hs.19156	NM_014992	ENSG00000100592	DAAM1	-	dishevelled associated activator of morphogenesis 1	protein-coding
1320	chr5	177160365	177205287	+	0	NA	intron (NM_172349, intron 3 of 23)	AluSx1|SINE|Alu	48597	NM_001365684	64324	Hs.106861	NM_022455	ENSG00000165671	NSD1	ARA267|KMT3B|SOTOS|SOTOS1|STO	nuclear receptor binding SET domain protein 1	protein-coding
1621	chr9	96329215	96345235	+	0	NA	intron (NR_104627, intron 8 of 12)	AluJb|SINE|Alu	-35049	NM_000197	3293	Hs.477	NM_000197	ENSG00000130948	HSD17B3	EDH17B3|SDR12C2	hydroxysteroid 17-beta dehydrogenase 3	protein-coding
788	chr19	44718364	44775682	+	0	NA	Intergenic	MIRb|SINE|MIR	-1685	NM_005178	602	Hs.31210	NM_005178	ENSG00000069399	BCL3	BCL4|D19S37	BCL3 transcription coactivator	protein-coding
884	chr2	167353090	167397989	+	0	NA	Intergenic	L1PA16|LINE|L1	188167	NM_001199144	129446	Hs.73680	NM_152381	ENSG00000163092	XIRP2	CMYA3	xin actin binding repeat containing 2	protein-coding
371	chr12	64146651	64193161	+	0	NA	Intergenic	Intergenic	52390	NM_001300941	144577	Hs.444671	NM_152440	ENSG00000174206	C12orf66	-	chromosome 12 open reading frame 66	protein-coding
557	chr15	85330113	85358052	+	0	NA	Intergenic	AluSx1|SINE|Alu	-36514	NR_106993	102465803		NR_106993	ENSG00000284160	MIR7706	hsa-mir-7706	microRNA 7706	ncRNA
504	chr14	81384320	81403301	+	0	NA	intron (NM_001366850, intron 4 of 7)	intron (NM_001366850, intron 4 of 7)	33965	NM_001256430	85439	Hs.14248	NM_033104	ENSG00000140022	STON2	STN2|STNB|STNB2	stonin 2	protein-coding
902	chr2	191613262	191638957	+	0	NA	Intergenic	Intergenic	-51963	NR_045622	64859	Hs.591610	NM_022837	ENSG00000173559	NABP1	OBFC2A|SOSS-B2|SSB2	nucleic acid binding protein 1	protein-coding
941	chr20	34372561	34416625	+	0	NA	intron (NM_001257138, intron 3 of 23)	AluJb|SINE|Alu	31320	NM_001324197	83737	Hs.632272	NM_031483	ENSG00000078747	ITCH	ADMFD|AIF4|AIP4|NAPP1	itchy E3 ubiquitin protein ligase	protein-coding
1458	chr7	83677052	83704660	+	0	NA	Intergenic	MER54A|LTR|ERVL	-41717	NM_012431	9723	Hs.440730	NM_012431	ENSG00000170381	SEMA3E	M-SEMAH|M-SemaK|SEMAH|coll-5	semaphorin 3E	protein-coding
680	chr17	57861071	57953465	+	0	NA	intron (NM_001271875, intron 1 of 10)	intron (NM_001271875, intron 1 of 10)	-3879	NM_001292025	404093	Hs.46679	NM_001271875	ENSG00000180891	CUEDC1	-	CUE domain containing 1	protein-coding
1608	chr9	72978713	72997596	+	0	NA	Intergenic	Intergenic	-35101	NM_000689	216	Hs.76392	NM_000689	ENSG00000165092	ALDH1A1	ALDC|ALDH-E1|ALDH1|ALDH11|HEL-9|HEL-S-53e|HEL12|PUMB1|RALDH1	aldehyde dehydrogenase 1 family member A1	protein-coding
1079	chr3	98888695	98898865	+	0	NA	intron (NM_080927, intron 1 of 15)	intron (NM_080927, intron 1 of 15)	7915	NM_080927	131566	Hs.203691	NM_080927	ENSG00000057019	DCBLD2	CLCP1|ESDN	discoidin, CUB and LCCL domain containing 2	protein-coding
457	chr14	25080187	25111944	+	0	NA	Intergenic	Intergenic	-45768	NM_001351941	29091	Hs.508958	NM_014178	ENSG00000168952	STXBP6	HSPC156|amisyn	syntaxin binding protein 6	protein-coding
173	chr1	240085446	240116848	+	0	NA	intron (NM_020066, intron 1 of 17)	intron (NM_020066, intron 1 of 17)	9264	NM_001348094	56776	Hs.24889	NM_020066	ENSG00000155816	FMN2	-	formin 2	protein-coding
1131	chr3	170226052	170249602	+	0	NA	intron (NM_002740, intron 2 of 17)	intron (NM_002740, intron 2 of 17)	15403	NM_002740	5584	Hs.478199	NM_002740	ENSG00000163558	PRKCI	DXS1179E|PKCI|nPKC-iota	protein kinase C iota	protein-coding
1549	chr8	104198270	104207323	+	0	NA	intron (NM_001348498, intron 20 of 24)	MLT1B|LTR|ERVL-MaLR	-20539	NM_001282882	9699	Hs.655271	NM_014677	ENSG00000176406	RIMS2	OBOE|RAB3IP3|RIM2	regulating synaptic membrane exocytosis 2	protein-coding
686	chr17	61567195	61581534	+	0	NA	Intergenic	MIRb|SINE|MIR	16855	NM_199290	342538	Hs.591178	NM_199290	ENSG00000253506	NACA2	ANAC|NACAL	nascent polypeptide associated complex subunit alpha 2	protein-coding
404	chr12	120210139	120263949	+	0	NA	intron (NM_002859, intron 1 of 10)	AluJo|SINE|Alu	13119	NM_025157	5829	Hs.446336	NM_002859	ENSG00000089159	PXN	-	paxillin	protein-coding
216	chr10	71836897	71871925	+	0	NA	Intergenic	Intergenic	-3160	NM_001042466	5660	Hs.523004	NM_002778	ENSG00000197746	PSAP	GLBA|SAP1	prosaposin	protein-coding
1098	chr3	122482406	122512012	+	0	NA	intron (NR_026698, intron 1 of 14)	L1MB8|LINE|L1	17730	NM_002264	3836	Hs.161008	NM_002264	ENSG00000114030	KPNA1	IPOA5|NPI-1|RCH2|SRP1	karyopherin subunit alpha 1	protein-coding
722	chr18	2972404	2998722	+	0	NA	intron (NM_014646, intron 1 of 19)	intron (NM_014646, intron 1 of 19)	26384	NM_014646	9663	Hs.132342	NM_014646	ENSG00000101577	LPIN2	-	lipin 2	protein-coding
1347	chr6	30720390	30794490	+	0	NA	Intergenic	MIR|SINE|MIR	-9385	NR_138037	105375013	Hs.348584	NR_138037	ENSG00000228022	HCG20	NCRNA00149	HLA complex group 20	ncRNA
301	chr11	73274626	73335214	+	0	NA	Intergenic	MER47A|DNA|TcMar-Tigger	-3356	NM_014786	9828	Hs.533719	NM_014786	ENSG00000110237	ARHGEF17	P164RHOGEF|RHOGEF17|TEM4|p164-RhoGEF	Rho guanine nucleotide exchange factor 17	protein-coding
644	chr17	31444565	31511490	+	0	NA	intron (NM_032932, intron 3 of 14)	AluSx1|SINE|Alu	-10081	NM_001346748	84440	Hs.406788	NM_032932	ENSG00000131242	RAB11FIP4	FIP4-Rab11|RAB11-FIP4	RAB11 family interacting protein 4	protein-coding
336	chr12	6256829	6296490	+	0	NA	Intergenic	Intergenic	-33777	NM_018173	55200	Hs.631660	NM_018173	ENSG00000008323	PLEKHG6	MyoGEF	pleckstrin homology and RhoGEF domain containing G6	protein-coding
11	chr1	15168178	15229866	+	0	NA	intron (NR_135082, intron 1 of 2)	intron (NR_135082, intron 1 of 2)	-27398	NM_001278501	727684	Hs.667584	NM_001278501		C1orf195	-	chromosome 1 open reading frame 195	protein-coding
342	chr12	13165164	13179920	+	0	NA	Intergenic	Intergenic	-24184	NM_001423	2012	Hs.719042	NM_001423	ENSG00000134531	EMP1	CL-20|EMP-1|TMP	epithelial membrane protein 1	protein-coding
817	chr2	38064152	38114447	+	0	NA	Intergenic	L3|LINE|CR1	-13118	NM_000104	1545	Hs.154654	NM_000104	ENSG00000138061	CYP1B1	ASGD6|CP1B|CYPIB1|GLC3A|P4501B1	cytochrome P450 family 1 subfamily B member 1	protein-coding
574	chr16	1718614	1723653	+	0	NA	intron (NM_001040439, intron 1 of 30)	AluSp|SINE|Alu	-13852	NR_036138	100423012		NR_036138	ENSG00000265820	MIR3177	mir-3177	microRNA 3177	ncRNA
148	chr1	218459598	218500420	+	0	NA	intron (NR_031644, intron 2 of 6)	intron (NR_031644, intron 2 of 6)	-30086	NR_146760	440714	Hs.146774	NR_146760	ENSG00000228208	C1orf143	-	chromosome 1 open reading frame 143 (putative)	ncRNA
330	chr11	130143910	130191415	+	0	NA	intron (NM_021978, intron 1 of 18)	intron (NM_021978, intron 1 of 18)	7880	NM_021978	6768	Hs.504315	NM_021978	ENSG00000149418	ST14	ARCI11|HAI|MT-SP1|MTSP1|PRSS14|SNC19|TADG15|TMPRSS14	suppression of tumorigenicity 14	protein-coding
1342	chr6	27591850	27631987	+	0	NA	Intergenic	AluSq2|SINE|Alu	-82117	NR_038293	100507173	Hs.635987	NR_038292	ENSG00000281706	LINC01012	-	long intergenic non-protein coding RNA 1012	ncRNA
893	chr2	180742431	180763556	+	0	NA	intron (NR_104324, intron 3 of 4)	AluJo|SINE|Alu	60889	NR_104319	101669767		NR_104319	ENSG00000281131	SCHLAP1	LINC00913|PCAT11|PCAT114	SWI/SNF complex antagonist associated with prostate cancer 1	ncRNA
1513	chr8	29735414	29774214	+	0	NA	intron (NR_125815, intron 1 of 3)	AluJb|SINE|Alu	6505	NR_125816	101929450	Hs.512440	NR_125814	ENSG00000253490	LINC02099	-	long intergenic non-protein coding RNA 2099	ncRNA
1244	chr5	23005860	23029361	+	0	NA	Intergenic	Intergenic	-164266	NM_001364105	1010	Hs.113684	NM_004061	ENSG00000154162	CDH12	CDHB	cadherin 12	protein-coding
1595	chr9	37921286	37978739	+	0	NA	intron (NM_003028, intron 4 of 5)	AluJr|SINE|Alu	-45659	NR_024872	92014	Hs.634120	NM_033412	ENSG00000122696	SLC25A51	CG7943|MCART1	solute carrier family 25 member 51	protein-coding
1170	chr3	196736116	196797040	+	0	NA	intron (NM_002577, intron 1 of 14)	intron (NM_002577, intron 1 of 14)	26721	NM_002577	5062	Hs.518530	NM_002577	ENSG00000180370	PAK2	PAK65|PAKgamma	p21 (RAC1) activated kinase 2	protein-coding
210	chr10	63219017	63240277	+	0	NA	intron (NM_001322252, intron 2 of 24)	intron (NM_001322252, intron 2 of 24)	39576	NM_001282948	221037	Hs.413416	NM_004241	ENSG00000171988	JMJD1C	KDM3C|TRIP-8|TRIP8	jumonji domain containing 1C	protein-coding
972	chr20	54105404	54176774	+	0	NA	Intergenic	Intergenic	32897	NM_001128915	1591	Hs.89663	NM_000782	ENSG00000019186	CYP24A1	CP24|CYP24|HCAI|HCINF1|P450-CC24	cytochrome P450 family 24 subfamily A member 1	protein-coding
1324	chr6	6780878	6835276	+	0	NA	Intergenic	Intergenic	-185251	NR_026970	285780	Hs.655737	NM_173675	ENSG00000216863	LY86-AS1	LY86-AS|LY86AS	LY86 antisense RNA 1	ncRNA
1222	chr4	152960191	153004303	+	0	NA	Intergenic	Intergenic	39264	NM_033393	85462	Hs.132629	NM_033393	ENSG00000137460	FHDC1	-	FH2 domain containing 1	protein-coding
1533	chr8	63218799	63234035	+	0	NA	Intergenic	MLT1H2|LTR|ERVL-MaLR	57414	NM_001277818	253943	Hs.491861	NM_152758	ENSG00000185728	YTHDF3	-	YTH N6-methyladenosine RNA binding protein 3	protein-coding
891	chr2	177388857	177422331	+	0	NA	intron (NM_003659, intron 1 of 19)	intron (NM_003659, intron 1 of 19)	12821	NM_003659	8540	Hs.516543	NM_003659	ENSG00000018510	AGPS	ADAP-S|ADAS|ADHAPS|ADPS|ALDHPSY|RCDP3	alkylglycerone phosphate synthase	protein-coding
1464	chr7	95468919	95502009	+	0	NA	promoter-TSS (NM_016116)	promoter-TSS (NM_016116)	-437	NM_145872	51666	Hs.602765	NM_016116	ENSG00000005981	ASB4	ASB-4	ankyrin repeat and SOCS box containing 4	protein-coding
620	chr16	84972238	85019472	+	0	NA	intron (NM_001145548, intron 2 of 8)	intron (NM_001145548, intron 2 of 8)	15680	NM_017740	55625	Hs.461610	NM_017740	ENSG00000153786	ZDHHC7	DHHC7|SERZ-B|SERZ1|ZNF370	zinc finger DHHC-type containing 7	protein-coding
1286	chr5	124628782	124672516	+	0	NA	intron (NM_020747, intron 2 of 8)	intron (NM_020747, intron 2 of 8)	94463	NM_020747	57507	Hs.266616	NM_020747	ENSG00000168916	ZNF608	NY-REN-36	zinc finger protein 608	protein-coding
1078	chr3	71496308	71519806	+	0	NA	intron (NR_146142, intron 2 of 19)	MIRb|SINE|MIR	34032	NR_031697	100302112		NR_031697	ENSG00000221264	MIR1284	MIRN1284|hsa-mir-1284|mir-1284	microRNA 1284	ncRNA
1045	chr3	14222948	14236324	+	0	NA	Intergenic	HERVK3-int|LTR|ERVK	50819	NM_014463	27258	Hs.111632	NM_014463	ENSG00000170860	LSM3	SMX4|USS2|YLR438C	LSM3 homolog, U6 small nuclear RNA and mRNA degradation associated	protein-coding
275	chr11	47944083	48030033	+	0	NA	intron (NM_001098503, intron 1 of 8)	AluJb|SINE|Alu	6499	NM_002843	5795	Hs.318547	NM_002843	ENSG00000149177	PTPRJ	CD148|DEP1|HPTPeta|R-PTP-ETA|SCC1	protein tyrosine phosphatase receptor type J	protein-coding
1609	chr9	73108589	73158246	+	0	NA	Intergenic	Intergenic	-18448	NM_000700	301	Hs.494173	NM_000700	ENSG00000135046	ANXA1	ANX1|LPC1	annexin A1	protein-coding
1459	chr7	85128220	85160736	+	0	NA	Intergenic	Intergenic	-22547	NM_152754	223117	Hs.201340	NM_152754	ENSG00000153993	SEMA3D	Sema-Z2|coll-2	semaphorin 3D	protein-coding
1548	chr8	100870049	100910300	+	0	NA	Intergenic	L1PB2|LINE|L1	60397	NM_001135702	7534	Hs.492407	NM_003406	ENSG00000164924	YWHAZ	14-3-3-zeta|HEL-S-3|HEL-S-93|HEL4|KCIP-1|POPCHAS|YWHAD	tyrosine 3-monooxygenase/tryptophan 5-monooxygenase activation protein zeta	protein-coding
1227	chr4	168124956	168139819	+	0	NA	intron (NM_007193, intron 2 of 11)	L1MA1|LINE|L1	39850	NM_007193	11199	Hs.188401	NM_007193	ENSG00000109511	ANXA10	ANX14	annexin A10	protein-coding
734	chr18	26429177	26488791	+	0	NA	intron (NM_001258221, intron 4 of 4)	L2|LINE|L2	35989	NR_110762	100506787	Hs.734746	NR_110762		LINC01543	-	long intergenic non-protein coding RNA 1543	ncRNA
838	chr2	64822380	64840850	+	0	NA	Intergenic	Intergenic	32016	NR_110224	101927438	Hs.580313	NR_110224	ENSG00000234572	LINC01800	-	long intergenic non-protein coding RNA 1800	ncRNA
1190	chr4	41142046	41163140	+	0	NA	intron (NM_173075, intron 1 of 16)	AluY|SINE|Alu	61949	NM_001330658	323	Hs.479602	NM_004307	ENSG00000163697	APBB2	FE65L|FE65L1	amyloid beta precursor protein binding family B member 2	protein-coding
1575	chr8	130184479	130211355	+	0	NA	intron (NM_001362925, intron 5 of 29)	LTR32|LTR|ERVL	98616	NR_002765	29065	Hs.639318	NR_002765		ASAP1-IT1	ASAP1-IT|ASAP1IT|ASAP1IT1|DDEF1IT1|HSPC054|NCRNA00050	ASAP1 intronic transcript 1	ncRNA
626	chr17	1360993	1397804	+	0	NA	intron (NR_024058, intron 1 of 6)	AluJb|SINE|Alu	20824	NM_006761	7531	Hs.513851	NM_006761	ENSG00000108953	YWHAE	14-3-3E|HEL2|KCIP-1|MDCR|MDS	tyrosine 3-monooxygenase/tryptophan 5-monooxygenase activation protein epsilon	protein-coding
1404	chr6	151031868	151096840	+	0	NA	intron (NM_001350486, intron 26 of 27)	AluSg4|SINE|Alu	-38321	NR_162145	113219461		NR_162145		MIR12131	-	microRNA 12131	ncRNA
303	chr11	74134690	74156943	+	0	NA	intron (NM_001286577, intron 3 of 32)	intron (NM_001286577, intron 3 of 32)	25186	NM_015531	26005	Hs.557938	NM_015531	ENSG00000168014	C2CD3	OFD14	C2 domain containing 3 centriole elongation regulator	protein-coding
1380	chr6	112202315	112215282	+	0	NA	intron (NM_001105206, intron 3 of 38)	intron (NM_001105206, intron 3 of 38)	-27798	NR_121193	101927640	Hs.510007	NR_121193		LOC101927640	-	uncharacterized LOC101927640	ncRNA
819	chr2	39396068	39419010	+	0	NA	intron (NM_003618, intron 1 of 33)	Tigger2|DNA|TcMar-Tigger	29746	NM_003618	8491	Hs.655750	NM_003618	ENSG00000011566	MAP4K3	GLK|MAPKKKK3|MEKKK 3|MEKKK3|RAB8IPL1	mitogen-activated protein kinase kinase kinase kinase 3	protein-coding
782	chr19	41733854	41741933	+	0	NA	Intergenic	LTR49-int|LTR|ERV1	-17637	NM_002483	4680	Hs.466814	NM_002483	ENSG00000086548	CEACAM6	CD66c|CEAL|NCA	carcinoembryonic antigen related cell adhesion molecule 6	protein-coding
459	chr14	31228008	31266147	+	0	NA	Intergenic	HERVH-int|LTR|ERV1	-39284	NM_015382	25831	Hs.708017	NM_015382	ENSG00000092148	HECTD1	EULIR	HECT domain E3 ubiquitin protein ligase 1	protein-coding
1099	chr3	123384114	123411799	+	0	NA	intron (NM_183357, intron 1 of 20)	intron (NM_183357, intron 1 of 20)	18386	NM_001199642	111	Hs.593292	NM_183357	ENSG00000173175	ADCY5	AC5|FDFM	adenylate cyclase 5	protein-coding
1111	chr3	133568137	133598455	+	0	NA	intron (NM_001282765, intron 2 of 4)	intron (NM_001282765, intron 2 of 4)	8862	NM_001282765	55573	Hs.518265	NM_017548	ENSG00000091527	CDV3	H41	CDV3 homolog	protein-coding
996	chr21	43767657	43782951	+	0	NA	intron (NM_000100, intron 1 of 2)	intron (NM_000100, intron 1 of 2)	1071	NM_000100	1476	Hs.695	NM_000100	ENSG00000160213	CSTB	CPI-B|CST6|EPM1|EPM1A|PME|STFB|ULD	cystatin B	protein-coding
990	chr21	35216522	35233369	+	0	NA	Intergenic	Intergenic	-175647	NM_001754	861	Hs.149261	NM_001754	ENSG00000159216	RUNX1	AML1|AML1-EVI-1|AMLCR1|CBF2alpha|CBFA2|EVI-1|PEBP2aB|PEBP2alpha	RUNX family transcription factor 1	protein-coding
171	chr1	235458163	235475723	+	0	NA	intron (NM_152490, intron 6 of 11)	intron (NM_152490, intron 6 of 11)	37509	NM_152490	148789	Hs.498143	NM_152490	ENSG00000162885	B3GALNT2	B3GalNAc-T2|MDDGA11	beta-1,3-N-acetylgalactosaminyltransferase 2	protein-coding
655	chr17	42402301	42417943	+	0	NA	intron (NM_012232, intron 1 of 1)	intron (NM_012232, intron 1 of 1)	13134	NM_012232	284119	Hs.437191	NM_012232	ENSG00000177469	CAVIN1	CAVIN|CGL4|FKSG13|PTRF|cavin-1	caveolae associated protein 1	protein-coding
908	chr2	218716974	218734595	+	0	NA	intron (NM_014640, intron 1 of 19)	AluSz|SINE|Alu	14949	NM_014640	9654	Hs.471405	NM_014640	ENSG00000135912	TTLL4	-	tubulin tyrosine ligase like 4	protein-coding
559	chr15	85473088	85505005	+	0	NA	intron (NM_007200, intron 2 of 36)	MIR3|SINE|MIR	108443	NM_007200	11214	Hs.459211	NM_006738	ENSG00000170776	AKAP13	AKAP-13|AKAP-Lbc|ARHGEF13|BRX|HA-3|Ht31|LBC|PRKA13|PROTO-LB|PROTO-LBC|c-lbc|p47	A-kinase anchoring protein 13	protein-coding
943	chr20	35815651	35822755	+	0	NA	intron (NM_016436, intron 2 of 17)	AluSx|SINE|Alu	47188	NM_016436	51230	Hs.517044	NM_016436	ENSG00000025293	PHF20	C20orf104|GLEA2|HCA58|NZF|TDRD20A|TZP	PHD finger protein 20	protein-coding
205	chr10	60122969	60149045	+	0	NA	intron (NM_001204403, intron 25 of 43)	intron (NM_001204403, intron 25 of 43)	5009	NM_001149	288	Hs.499725	NM_001149	ENSG00000151150	ANK3	ANKYRIN-G|MRT37	ankyrin 3	protein-coding
373	chr12	65601698	65672905	+	0	NA	intron (NR_120432, intron 1 of 4)	intron (NR_120432, intron 1 of 4)	5071	NR_120432	100507065	Hs.591038	NR_120431		LOC100507065	-	uncharacterized LOC100507065	ncRNA
824	chr2	43158275	43201014	+	0	NA	Intergenic	AluSx|SINE|Alu	46962	NM_006887	678	Hs.503093	NM_006887	ENSG00000152518	ZFP36L2	BRF2|ERF-2|ERF2|RNF162C|TIS11D	ZFP36 ring finger protein like 2	protein-coding
1174	chr4	1319411	1333563	+	0	NA	intron (NM_001297432, intron 4 of 8)	CpG	16696	NM_001297433	10296	Hs.139896	NM_005882	ENSG00000090316	MAEA	EMLP|EMP|GID9|HLC-10|P44EMLP|PIG5	macrophage erythroblast attacher	protein-coding
728	chr18	12271497	12296661	+	0	NA	Intergenic	MER83|LTR|ERV1	-23590	NM_001303524	84617	Hs.193491	NM_032525	ENSG00000176014	TUBB6	FPVEPD|HsT1601|TUBB-5	tubulin beta 6 class V	protein-coding
1240	chr5	10691104	10756884	+	0	NA	intron (NM_004394, intron 2 of 3)	intron (NM_004394, intron 2 of 3)	37240	NM_004394	1611	Hs.75189	NM_004394	ENSG00000112977	DAP	-	death associated protein	protein-coding
130	chr1	204075743	204105528	+	0	NA	intron (NM_005686, intron 1 of 13)	AluSz|SINE|Alu	17520	NM_005686	9580	Hs.201671	NM_005686	ENSG00000143842	SOX13	ICA12|Sox-13	SRY-box transcription factor 13	protein-coding
348	chr12	26100376	26121738	+	0	NA	Intergenic	L2a|LINE|L2	13980	NM_030762	79365	Hs.177841	NM_030762	ENSG00000123095	BHLHE41	BHLHB3|DEC2|SHARP1|hDEC2	basic helix-loop-helix family member e41	protein-coding
249	chr11	8687944	8721909	+	0	NA	intron (NM_005418, intron 16 of 22)	AluSz|SINE|Alu	19487	NR_002977	677826	Hs.745552	NR_002977	ENSG00000212607	SNORA3B	ACA3-2|SNORA45|SNORA45B	small nucleolar RNA, H/ACA box 3B	snoRNA
142	chr1	209815089	209848042	+	0	NA	intron (NM_014388, intron 3 of 11)	intron (NM_014388, intron 3 of 11)	3593	NM_014388	27042	Hs.194754	NM_014388	ENSG00000117597	UTP25	C1orf107|DEF|DIEXF|DJ434O14.5	UTP25 small subunit processor component	protein-coding
31	chr1	36226787	36255504	+	0	NA	intron (NM_001321471, intron 2 of 12)	AluY|SINE|Alu	16702	NM_005119	9967	Hs.744057	NM_005119	ENSG00000054118	THRAP3	BCLAF2|TRAP150	thyroid hormone receptor associated protein 3	protein-coding
136	chr1	206280920	206301750	+	0	NA	intron (NM_015326, intron 1 of 21)	MIRb|SINE|MIR	85906	NM_001300952	23380	Hs.497575	NM_015326	ENSG00000266028	SRGAP2	ARHGAP34|FNBP2|SRGAP2A|SRGAP3	SLIT-ROBO Rho GTPase activating protein 2	protein-coding
101	chr1	161381642	161410343	+	0	NA	Intergenic	Intergenic	-28109	NM_001013625	257177	Hs.534593	NM_001013625	ENSG00000188931	CFAP126	C1orf192|Flattop|Fltp	cilia and flagella associated protein 126	protein-coding
23	chr1	27421964	27437505	+	0	NA	intron (NM_006990, intron 1 of 8)	AluSq2|SINE|Alu	37112	NM_005281	2827	Hs.66542	NM_005281	ENSG00000181773	GPR3	ACCA	G protein-coupled receptor 3	protein-coding
1346	chr6	30678737	30700832	+	0	NA	intron (NM_001270707, intron 2 of 3).3	intron (NM_001270707, intron 2 of 3).3	939	NR_073072	11270	Hs.519993	NM_007243	ENSG00000137404	NRM	NRM29	nurim	protein-coding
978	chr20	63888810	63911267	+	0	NA	intron (NM_025219, intron 1 of 4)	AluSx1|SINE|Alu	4912	NM_025219	80331	Hs.164419	NM_025219	ENSG00000101152	DNAJC5	CLN4|CLN4B|CSP|DNAJC5A|NCL|mir-941-2|mir-941-3|mir-941-4|mir-941-5	DnaJ heat shock protein family (Hsp40) member C5	protein-coding
283	chr11	63553175	63583809	+	0	NA	Intergenic	AluSc|SINE|Alu	-5113	NM_017878	54979	Hs.272805	NM_017878	ENSG00000133328	PLAAT2	HRASLS2|PLA1/2-2|PLAAT-2	phospholipase A and acyltransferase 2	protein-coding
1153	chr3	188335278	188368346	+	0	NA	intron (NM_001167671, intron 2 of 10)	intron (NM_001167671, intron 2 of 10)	126407	NM_001167671	4026	Hs.720220	NM_005578	ENSG00000145012	LPP	-	LIM domain containing preferred translocation partner in lipoma	protein-coding
54	chr1	59120346	59156887	+	0	NA	intron (NR_027120, intron 1 of 2)	intron (NR_027120, intron 1 of 2)	8191	NR_027120	729467	Hs.662291	NR_027120	ENSG00000224609	HSD52	-	uncharacterized LOC729467	ncRNA
125	chr1	201460761	201463233	+	0	NA	Intergenic	Intergenic	7174	NR_073080	23612	Hs.153944	NM_012396	ENSG00000174307	PHLDA3	TIH1	pleckstrin homology like domain family A member 3	protein-coding
1441	chr7	46954380	46984005	+	0	NA	Intergenic	Intergenic	-272070	NR_134575	730338	Hs.640207	NR_134575	ENSG00000233539	LOC730338	-	uncharacterized LOC730338	ncRNA
927	chr20	9010134	9244245	+	0	NA	intron (NM_001172646, intron 1 of 37)	MER5A1|DNA|hAT-Charlie	58135	NM_001172646	5332	Hs.472101	NM_000933	ENSG00000101333	PLCB4	ARCND2|PI-PLC	phospholipase C beta 4	protein-coding
3	chr1	8155405	8217187	+	0	NA	Intergenic	Intergenic	-22376	NR_125998	102724539	Hs.516816	NR_125998	ENSG00000227634	LINC01714	-	long intergenic non-protein coding RNA 1714	ncRNA
518	chr15	31325475	31360692	+	0	NA	intron (NM_001302461, intron 1 of 1).3	intron (NM_001302461, intron 1 of 1).3	16248	NM_001302461	51621	Hs.376443	NM_015995	ENSG00000169926	KLF13	BTEB3|FKLF2|NSLP1|RFLAT-1|RFLAT1	Kruppel like factor 13	protein-coding
67	chr1	93722590	93759487	+	0	NA	intron (NM_001261408, intron 2 of 13)	intron (NM_001261408, intron 2 of 13)	34345	NR_148965	723788	Hs.659312	NR_148965	ENSG00000137936	MIG7	-	mig-7	ncRNA
777	chr19	38635936	38720403	+	0	NA	intron (NM_001322033, intron 1 of 20).2	L2b|LINE|L2	30520	NM_004924	81	Hs.270291	NM_004924	ENSG00000130402	ACTN4	ACTININ-4|FSGS|FSGS1	actinin alpha 4	protein-coding
539	chr15	65164829	65183194	+	0	NA	intron (NM_006660, intron 3 of 13)	AluSc8|SINE|Alu	11331	NR_133680	10845	Hs.113823	NM_006660	ENSG00000166855	CLPX	EPP2	caseinolytic mitochondrial matrix peptidase chaperone subunit	protein-coding
25	chr1	28391414	28426221	+	0	NA	intron (NM_001350160, intron 3 of 14)	AluJb|SINE|Alu	-29333	NM_023923	65979	Hs.225641	NM_023923	ENSG00000204138	PHACTR4	PPP1R124	phosphatase and actin regulator 4	protein-coding
561	chr15	89090667	89128969	+	0	NA	intron (NM_007011, intron 5 of 14)	intron (NM_007011, intron 5 of 14)	21362	NM_152924	11057	Hs.122337	NM_007011	ENSG00000140526	ABHD2	HS1-2|LABH2|PHPS1-2	abhydrolase domain containing 2	protein-coding
1546	chr8	96518333	96533289	+	0	NA	intron (NM_002998, intron 1 of 4)	intron (NM_002998, intron 1 of 4)	31998	NM_002998	6383	Hs.1501	NM_002998	ENSG00000169439	SDC2	CD362|HSPG|HSPG1|SYND2	syndecan 2	protein-coding
989	chr21	34880551	34891463	+	0	NA	intron (NM_001001890, intron 1 of 5)	intron (NM_001001890, intron 1 of 5)	2692	NM_001122607	861	Hs.149261	NM_001754	ENSG00000159216	RUNX1	AML1|AML1-EVI-1|AMLCR1|CBF2alpha|CBFA2|EVI-1|PEBP2aB|PEBP2alpha	RUNX family transcription factor 1	protein-coding
1125	chr3	159822757	159889150	+	0	NA	intron (NM_001197109, intron 1 of 6)	intron (NM_001197109, intron 1 of 6)	16092	NM_001197109	29970	Hs.134665	NM_014575	ENSG00000151967	SCHIP1	SCHIP-1	schwannomin interacting protein 1	protein-coding
156	chr1	224053683	224086915	+	0	NA	Intergenic	L3|LINE|CR1	-43812	NM_015176	23219	Hs.64691	NM_015176	ENSG00000143756	FBXO28	CENP-30|Fbx28	F-box protein 28	protein-coding
221	chr10	74055069	74058729	+	0	NA	intron (NM_014000, intron 2 of 21)	intron (NM_014000, intron 2 of 21)	58783	NM_003373	7414	Hs.643896	NM_003373	ENSG00000035403	VCL	CMD1W|CMH15|HEL114|MV|MVCL	vinculin	protein-coding
150	chr1	219516155	219567443	+	0	NA	intron (NR_135822, intron 1 of 3)	intron (NR_135822, intron 1 of 3)	15525	NR_135822	102723886	Hs.525963	NR_135822		LYPLAL1-AS1	-	LYPLAL1 antisense RNA 1	ncRNA
697	chr17	66458825	66469923	+	0	NA	intron (NM_002737, intron 2 of 16)	L1MC1|LINE|L1	-47520	NR_110822	101928001	Hs.650730	NR_110822		PRKCA-AS1	-	PRKCA antisense RNA 1	ncRNA
79	chr1	99972835	99981800	+	0	NA	intron (NM_001271685, intron 1 of 7)	AluSq2|SINE|Alu	6800	NM_001271685	23443	Hs.448979	NM_012243	ENSG00000117620	SLC35A3	AMRS	solute carrier family 35 member A3	protein-coding
1076	chr3	69198621	69250102	+	0	NA	intron (NM_015123, intron 8 of 22)	intron (NM_015123, intron 8 of 22)	-101766	NM_198271	56203	Hs.350621	NM_198271	ENSG00000163380	LMOD3	NEM10	leiomodin 3	protein-coding
613	chr16	77274096	77306486	+	0	NA	intron (NM_199355, intron 21 of 22)	MER58A|DNA|hAT-Charlie	90883	NM_001348924	100130958	Hs.734779	NM_001129979	ENSG00000205078	SYCE1L	MRP2	synaptonemal complex central element protein 1 like	protein-coding
1288	chr5	126350059	126395498	+	0	NA	intron (NM_001146319, intron 1 of 13)	intron (NM_001146319, intron 1 of 13)	12658	NM_001146319	65983	Hs.363558	NM_023927	ENSG00000155324	GRAMD2B	GRAMD3|NS3TP2	GRAM domain containing 2B	protein-coding
1580	chr8	140796324	140848174	+	0	NA	intron (NR_148037, intron 9 of 34)	L2c|LINE|L2	-89596	NR_029892	442893		NR_029892	ENSG00000254324	MIR151A	MIR151|MIRN151|hsa-mir-151|hsa-mir-151a	microRNA 151a	ncRNA
754	chr19	10723715	10771056	+	0	NA	intron (NM_001005362, intron 1 of 19)	intron (NM_001005362, intron 1 of 19)	28981	NR_030368	693223		NR_030368	ENSG00000207972	MIR638	MIRN638|hsa-mir-638	microRNA 638	ncRNA
1097	chr3	120426540	120448735	+	0	NA	intron (NM_007085, intron 2 of 10)	(AC)n|Simple_repeat|Simple_repeat	13355	NM_007085	11167	Hs.269512	NM_007085	ENSG00000163430	FSTL1	FRP|FSL1|MIR198|OCC-1|OCC1|tsc36	follistatin like 1	protein-coding
461	chr14	35355721	35374889	+	0	NA	Intergenic	Intergenic	39449	NM_020529	4792	Hs.81328	NM_020529	ENSG00000100906	NFKBIA	EDAID2|IKBA|MAD-3|NFKBI	NFKB inhibitor alpha	protein-coding
1348	chr6	30811327	30844116	+	0	NA	intron (NR_130726, intron 1 of 1)	intron (NR_130726, intron 1 of 1)	2938	NR_130726	401247		NR_130726	ENSG00000214894	LINC00243	C6orf214|NCRNA00243	long intergenic non-protein coding RNA 243	ncRNA
1375	chr6	85452985	85470566	+	0	NA	intron (NM_002526, intron 1 of 8)	intron (NM_002526, intron 1 of 8)	11692	NM_002526	4907	Hs.153952	NM_002526	ENSG00000135318	NT5E	CALJA|CD73|E5NT|NT|NT5|NTE|eN|eNT	5'-nucleotidase ecto	protein-coding
858	chr2	108556339	108601901	+	0	NA	intron (NM_001193483, intron 1 of 9)	intron (NM_001193483, intron 1 of 9)	-9186	NM_001193488	3987	Hs.597715	NM_004987	ENSG00000169756	LIMS1	PINCH|PINCH-1|PINCH1	LIM zinc finger domain containing 1	protein-coding
60	chr1	85544537	85585315	+	0	NA	intron (NM_001134445, intron 1 of 6)	AluSx3|SINE|Alu	13274	NM_001134445	23576	Hs.713411	NM_012137	ENSG00000153904	DDAH1	DDAH|DDAH-1|DDAHI|HEL-S-16	dimethylarginine dimethylaminohydrolase 1	protein-coding
294	chr11	66876730	66891540	+	0	NA	intron (NM_001040716, intron 3 of 22)	AluSp|SINE|Alu	23818	NM_022172	5091	Hs.89890	NM_000920	ENSG00000173599	PC	PCB	pyruvate carboxylase	protein-coding
707	chr17	75077763	75097375	+	0	NA	promoter-TSS (NM_001369668)	promoter-TSS (NM_001369668)	-196	NM_001271765	9121	Hs.592095	NM_004695	ENSG00000170190	SLC16A5	MCT5|MCT6	solute carrier family 16 member 5	protein-coding
385	chr12	93079953	93091229	+	0	NA	intron (NR_040096, intron 3 of 4)	MLT1C|LTR|ERVL-MaLR	-88775	NR_120492	102724933	Hs.663947	NR_120492	ENSG00000258171	LINC02412	-	long intergenic non-protein coding RNA 2412	ncRNA
1524	chr8	38997382	39009404	+	0	NA	intron (NR_027638, intron 1 of 20)	intron (NR_027638, intron 1 of 20)	6407	NR_027639	8754	Hs.591852	NM_003816	ENSG00000168615	ADAM9	CORD9|MCMP|MDC9|Mltng	ADAM metallopeptidase domain 9	protein-coding
1333	chr6	16707351	16743920	+	0	NA	intron (NM_000332, intron 3 of 8)	intron (NM_000332, intron 3 of 8)	34549	NR_152114	6310	Hs.434961	NM_000332	ENSG00000124788	ATXN1	ATX1|D6S504E|SCA1	ataxin 1	protein-coding
1092	chr3	111896337	111967777	+	0	NA	intron (NM_001134437, intron 6 of 17)	intron (NM_001134437, intron 6 of 17)	-46969	NM_001272069	55347	Hs.477115	NM_018394	ENSG00000144827	ABHD10	-	abhydrolase domain containing 10	protein-coding
635	chr17	15642331	15660301	+	0	NA	exon (NM_006470, exon 4 of 9)	exon (NM_006470, exon 4 of 9)	-31612	NM_001282540	374286	Hs.548021	NM_006382	ENSG00000241322	CDRT1	C170RF1|C17ORF1|C17ORF1A|FBXW10B|FBXW10P1|HREP|SM25H2	CMT1A duplicated region transcript 1	protein-coding
44	chr1	47519068	47534524	+	0	NA	Intergenic	MLT1F|LTR|ERVL-MaLR	-89479	NR_126355	102724077	Hs.159718	NR_126355		LINC01389	-	long intergenic non-protein coding RNA 1389	ncRNA
1607	chr9	72937819	72948275	+	0	NA	intron (NM_000689, intron 1 of 12)	intron (NM_000689, intron 1 of 12)	10006	NM_000689	216	Hs.76392	NM_000689	ENSG00000165092	ALDH1A1	ALDC|ALDH-E1|ALDH1|ALDH11|HEL-9|HEL-S-53e|HEL12|PUMB1|RALDH1	aldehyde dehydrogenase 1 family member A1	protein-coding
1635	chr9	128890015	128914086	+	0	NA	intron (NM_001127244, intron 2 of 3)	intron (NM_001127244, intron 2 of 3)	-18932	NM_174933	254295	Hs.709447	NM_174933	ENSG00000175287	PHYHD1	-	phytanoyl-CoA dioxygenase domain containing 1	protein-coding
1457	chr7	80869459	80904079	+	0	NA	intron (NM_006379, intron 2 of 17)	intron (NM_006379, intron 2 of 17)	32282	NM_006379	10512	Hs.269109	NM_006379	ENSG00000075223	SEMA3C	SEMAE|SemE	semaphorin 3C	protein-coding
439	chr13	97192069	97235901	+	0	NA	Intergenic	Intergenic	-8304	NM_001306070	10150	Hs.657347	NM_144778	ENSG00000139793	MBNL2	MBLL|MBLL39|PRO2032	muscleblind like splicing regulator 2	protein-coding
1229	chr4	169249282	169253357	+	0	NA	intron (NM_020870, intron 2 of 11)	intron (NM_020870, intron 2 of 11)	19637	NM_020870	57630	Hs.301804	NM_020870	ENSG00000154447	SH3RF1	POSH|RNF142|SH3MD2	SH3 domain containing ring finger 1	protein-coding
662	chr17	45122712	45130141	+	0	NA	intron (NM_133373, intron 1 of 14)	AluSz|SINE|Alu	6089	NM_133373	113026	Hs.380094	NM_133373	ENSG00000161714	PLCD3	PLC-delta-3	phospholipase C delta 3	protein-coding
418	chr13	40069636	40132177	+	0	NA	Intergenic	AluSz|SINE|Alu	-80903	NR_046870	100874127	Hs.578028	NR_046870	ENSG00000230710	LINC00332	NCRNA00332	long intergenic non-protein coding RNA 332	ncRNA
364	chr12	52146989	52149879	+	0	NA	Intergenic	Intergenic	43580	NM_182507	144501	Hs.140978	NM_182507	ENSG00000167767	KRT80	KB20	keratin 80	protein-coding
1602	chr9	69179598	69187409	+	0	NA	intron (NM_001369872, intron 1 of 21)	L1ME3|LINE|L1	9226	NM_001369872	9414	Hs.50382	NM_004817	ENSG00000119139	TJP2	C9DUPq21.11|DFNA51|DUP9q21.11|PFIC4|X104|ZO2	tight junction protein 2	protein-coding
1452	chr7	76322738	76383309	+	0	NA	intron (NM_012479, intron 1 of 1)	intron (NM_012479, intron 1 of 1)	5968	NM_012479	7532	Hs.744840	NM_012479	ENSG00000170027	YWHAG	14-3-3GAMMA|EIEE56|PPP1R170	tyrosine 3-monooxygenase/tryptophan 5-monooxygenase activation protein gamma	protein-coding
766	chr19	18363806	18376342	+	0	NA	TTS (NM_001300927)	TTS (NM_001300927)	-16084	NM_004864	9518	Hs.616962	NM_004864	ENSG00000130513	GDF15	GDF-15|MIC-1|MIC1|NAG-1|PDF|PLAB|PTGFB	growth differentiation factor 15	protein-coding
1349	chr6	31197211	31216181	+	0	NA	Intergenic	LTR43-int|LTR|ERV1	8936	NR_026791	253018	Hs.659818	NR_026791	ENSG00000206344	HCG27	bCX101P6.9|bPG299F13.9|bQB115I13.2	HLA complex group 27	ncRNA
1	chr1	1852726	1888874	+	0	NA	intron (NM_001282538, intron 1 of 9)	AluSx|SINE|Alu	20287	NM_002074	2782	Hs.430425	NM_002074	ENSG00000078369	GNB1	MRD42	G protein subunit beta 1	protein-coding
512	chr14	102262921	102296173	+	0	NA	intron (NM_001353828, intron 2 of 12)	AluJb|SINE|Alu	25617	NM_001353829	5891	Hs.36859	NM_014226	ENSG00000080823	MOK	RAGE|RAGE-1|RAGE1|STK30	MOK protein kinase	protein-coding
325	chr11	126339279	126367703	+	0	NA	intron (NR_033839, intron 1 of 1)	intron (NR_033839, intron 1 of 1)	2096	NR_033839	399972	Hs.585206	NR_033839		GSEC	DCPS-AS1|ST3GAL4-AS1	G-quadruplex forming sequence containing lncRNA	ncRNA
1615	chr9	90420763	90466046	+	0	NA	Intergenic	Intergenic	-9915	NR_109795	101927873	Hs.598482	NR_109795	ENSG00000231107	LINC01508	-	long intergenic non-protein coding RNA 1508	ncRNA
745	chr19	2525416	2550692	+	0	NA	intron (NM_052847, intron 3 of 4)	AluSz|SINE|Alu	61927	NM_015675	4616	Hs.110571	NM_015675	ENSG00000099860	GADD45B	GADD45BETA|MYD118	growth arrest and DNA damage inducible beta	protein-coding
760	chr19	14503028	14522251	+	0	NA	Intergenic	AluSz|SINE|Alu	5223	NM_001300914	3337	Hs.515210	NM_006145	ENSG00000132002	DNAJB1	HSPF1|Hdj1|Hsp40|RSPH16B|Sis1	DnaJ heat shock protein family (Hsp40) member B1	protein-coding
914	chr2	230774430	230797591	+	0	NA	intron (NM_001130850, intron 2 of 8)	AluY|SINE|Alu	72462	NM_001130850	51719	Hs.603930	NM_016289	ENSG00000135932	CAB39	CGI-66|MO25	calcium binding protein 39	protein-coding
437	chr13	75763539	75802995	+	0	NA	intron (NM_005358, intron 5 of 29)	intron (NM_005358, intron 5 of 29)	22606	NM_015842	4008	Hs.207631	NM_005358	ENSG00000136153	LMO7	FBX20|FBXO20|LMO7b|LOMP	LIM domain 7	protein-coding
1395	chr6	139568067	139590436	+	0	NA	Intergenic	AluSg|SINE|Alu	-104655	NR_033919	645434	Hs.666240	NR_033919	ENSG00000238099	LINC01625	-	long intergenic non-protein coding RNA 1625	ncRNA
1077	chr3	71413018	71448322	+	0	NA	intron (NR_146142, intron 3 of 19)	intron (NR_146142, intron 3 of 19)	111419	NR_031697	100302112		NR_031697	ENSG00000221264	MIR1284	MIRN1284|hsa-mir-1284|mir-1284	microRNA 1284	ncRNA
1185	chr4	30752813	30790076	+	0	NA	intron (NM_032457, intron 1 of 2)	intron (NM_032457, intron 1 of 2)	51075	NM_001173523	5099	Hs.479439	NM_002589	ENSG00000169851	PCDH7	BH-Pcdh|BHPCDH|PPP1R120	protocadherin 7	protein-coding
1313	chr5	168287634	168366192	+	0	NA	intron (NM_001161661, intron 1 of 22)	intron (NM_001161661, intron 1 of 22)	35268	NM_001161661	23286	Hs.484047	NM_015238	ENSG00000113645	WWC1	HBEBP3|HBEBP36|KIBRA|MEMRYQTL|PPP1R168	WW and C2 domain containing 1	protein-coding
1542	chr8	93837895	93882136	+	0	NA	Intergenic	L2a|LINE|L2	56104	NR_039602	100616169		NR_039602	ENSG00000284288	MIR378D2	mir-378d-2	microRNA 378d-2	ncRNA
350	chr12	27609710	27646148	+	0	NA	intron (NM_001198915, intron 2 of 26)	intron (NM_001198915, intron 2 of 26)	-68518	NM_001029874	387849	Hs.269836	NM_001029874	ENSG00000174236	REP15	RAB15EP	RAB15 effector protein	protein-coding
595	chr16	53745117	53784310	+	0	NA	intron (NM_001363897, intron 1 of 7)	intron (NM_001363897, intron 1 of 7)	60557	NM_001080432	79068	Hs.528833	NM_001080432	ENSG00000140718	FTO	ALKBH9|BMIQ14|GDFD	FTO alpha-ketoglutarate dependent dioxygenase	protein-coding
1063	chr3	46943368	46948318	+	0	NA	intron (NM_144716, intron 2 of 7)	L1M5|LINE|L1	30658	NR_102269	151903	Hs.631918	NM_144716	ENSG00000160799	CCDC12	-	coiled-coil domain containing 12	protein-coding
1003	chr22	27456780	27476797	+	0	NA	Intergenic	MIRb|SINE|MIR	156137	NR_134581	100507657	Hs.537371	NR_134581	ENSG00000226741	LINC02554	-	long intergenic non-protein coding RNA 2554	ncRNA
356	chr12	41965833	41984814	+	0	NA	Intergenic	L1PA3|LINE|L1	169551	NM_173601	283464	Hs.259347	NM_173601	ENSG00000151233	GXYLT1	GLT8D3	glucoside xylosyltransferase 1	protein-coding
1072	chr3	61181356	61212888	+	0	NA	intron (NM_001320900, intron 2 of 9)	intron (NM_001320900, intron 2 of 9)	54330	NM_002012	2272	Hs.655995	NM_002012	ENSG00000189283	FHIT	AP3Aase|FRA3B	fragile histidine triad diadenosine triphosphatase	protein-coding
1547	chr8	100414813	100426121	+	0	NA	Intergenic	Intergenic	37704	NR_039681	100616451		NR_039681	ENSG00000265599	MIR4471	-	microRNA 4471	ncRNA
709	chr17	75679273	75708441	+	0	NA	intron (NR_126037, intron 4 of 8)	intron (NR_126037, intron 4 of 8)	26519	NM_013260	29115	Hs.655088	NM_013260	ENSG00000161526	SAP30BP	HCNGP|HTRG|HTRP	SAP30 binding protein	protein-coding
1228	chr4	168633608	168657668	+	0	NA	intron (NM_001166109, intron 1 of 18)	MIR|SINE|MIR	14060	NM_001166109	23022	Hs.151220	NM_016081	ENSG00000129116	PALLD	CGI-151|CGI151|MYN|PNCA1|SIH002	palladin, cytoskeletal associated protein	protein-coding
463	chr14	39755168	39774329	+	0	NA	Intergenic	HAL1b|LINE|L1	-332248	NM_203301	254170	Hs.146632	NM_203301	ENSG00000165355	FBXO33	BMND12|Fbx33|c14_5247	F-box protein 33	protein-coding
1520	chr8	37869610	37915941	+	0	NA	intron (NM_001002814, intron 1 of 5)	L2a|LINE|L2	6722	NM_001002814	80223	Hs.191179	NM_025151	ENSG00000156675	RAB11FIP1	NOEL1A|RCP|rab11-FIP1	RAB11 family interacting protein 1	protein-coding
495	chr14	74563514	74595083	+	0	NA	intron (NM_000428, intron 3 of 35)	intron (NM_000428, intron 3 of 35)	32939	NM_000428	4053	Hs.512776	NM_000428	ENSG00000119681	LTBP2	C14orf141|GLC3D|LTBP3|MSPKA|MSTP031|WMS3	latent transforming growth factor beta binding protein 2	protein-coding
223	chr10	75212484	75228528	+	0	NA	intron (NM_001324090, intron 8 of 11)	intron (NM_001324090, intron 8 of 11)	10352	NM_001184823	7417	Hs.355927	NM_003375	ENSG00000165637	VDAC2	POR	voltage dependent anion channel 2	protein-coding
987	chr21	33678401	33686846	+	0	NA	intron (NM_001001132, intron 1 of 29)	AluSx|SINE|Alu	40122	NM_001331008	6453	Hs.90221	NM_003024	ENSG00000205726	ITSN1	ITSN|SH3D1A|SH3P17	intersectin 1	protein-coding
611	chr16	70740625	70752907	+	0	NA	intron (NM_001351157, intron 11 of 17)	intron (NM_001351157, intron 11 of 17)	-8329	NR_034083	100130894	Hs.678899	NR_034083	ENSG00000214353	VAC14-AS1	-	VAC14 antisense RNA 1	ncRNA
185	chr10	5008226	5037166	+	0	NA	Intergenic	Intergenic	-4663	NM_205845	1646	Hs.460260	NM_001354	ENSG00000151632	AKR1C2	AKR1C-pseudo|BABP|DD|DD-2|DD/BABP|DD2|DDH2|HAKRD|HBAB|MCDR2|SRXY8|TDD	aldo-keto reductase family 1 member C2	protein-coding
852	chr2	95890371	95921109	+	0	NA	intron (NM_001310154, intron 51 of 88)	intron (NM_001310154, intron 51 of 88)	-78759	NR_103734	150759	Hs.503463	NR_103734		LINC00342	NCRNA00342	long intergenic non-protein coding RNA 342	ncRNA
1096	chr3	120134949	120179166	+	0	NA	Intergenic	Intergenic	-62610	NM_001354596	2932	Hs.445733	NM_002093	ENSG00000082701	GSK3B	-	glycogen synthase kinase 3 beta	protein-coding
699	chr17	72382551	72423707	+	0	NA	TTS (NR_152516)	TTS (NR_152516)	60318	NR_135222	146795	Hs.651743	NR_135222	ENSG00000264026	LINC02003	-	long intergenic non-protein coding RNA 2003	ncRNA
563	chr15	90158470	90167124	+	0	NA	Intergenic	L2a|LINE|L2	-22123	NM_001324030	10509	Hs.474935	NM_020210	ENSG00000185033	SEMA4B	SEMAC|SemC	semaphorin 4B	protein-coding
1584	chr9	4113544	4157126	+	0	NA	intron (NM_001042413, intron 2 of 10)	intron (NM_001042413, intron 2 of 10)	16848	NM_152629	169792	Hs.162125	NM_152629	ENSG00000107249	GLIS3	NDH|ZNF515	GLIS family zinc finger 3	protein-coding
1551	chr8	108941821	108949942	+	0	NA	Intergenic	L1ME3G|LINE|L1	-140747	NM_003301	7201	Hs.3022	NM_003301	ENSG00000174417	TRHR	TRH-R	thyrotropin releasing hormone receptor	protein-coding
929	chr20	10556189	10573399	+	0	NA	intron (NM_001009608, intron 4 of 7)	intron (NM_001009608, intron 4 of 7)	84901	NR_106930	102465525		NR_106930	ENSG00000273745	MIR6870	hsa-mir-6870	microRNA 6870	ncRNA
1201	chr4	76663235	76725937	+	0	NA	intron (NM_020859, intron 2 of 10)	MIRb|SINE|MIR	119035	NR_039655	100616254		NR_039655	ENSG00000283682	MIR548AH	-	microRNA 548ah	ncRNA
164	chr1	232654870	232678511	+	0	NA	Intergenic	L1M5|LINE|L1	-51381	NR_146922	105373199	Hs.254475	NR_146922	ENSG00000225919	LINC01745	-	long intergenic non-protein coding RNA 1745	ncRNA
1289	chr5	126425480	126519947	+	0	NA	intron (NR_146196, intron 4 of 14)	intron (NR_146196, intron 4 of 14)	7563	NM_001146322	65983	Hs.363558	NM_023927	ENSG00000155324	GRAMD2B	GRAMD3|NS3TP2	GRAM domain containing 2B	protein-coding
1606	chr9	72575658	72592748	+	0	NA	intron (NM_138691, intron 2 of 23)	intron (NM_138691, intron 2 of 23)	62402	NM_138691	117531	Hs.670211	NM_138691	ENSG00000165091	TMC1	DFNA36|DFNB11|DFNB7	transmembrane channel like 1	protein-coding
1456	chr7	80144999	80155956	+	0	NA	intron (NM_001256414, intron 1 of 7)	L1ME3C|LINE|L1	14693	NM_001256414	2770	Hs.134587	NM_002069	ENSG00000127955	GNAI1	Gi	G protein subunit alpha i1	protein-coding
281	chr11	62001549	62054589	+	0	NA	Intergenic	AluSx|SINE|Alu	-60435	NM_002032	2495	Hs.524910	NM_002032	ENSG00000167996	FTH1	FHC|FTH|FTHL6|HFE5|PIG15|PLIF	ferritin heavy chain 1	protein-coding
537	chr15	59586002	59597719	+	0	NA	Intergenic	Intergenic	-19923	NM_004751	9245	Hs.194710	NM_004751	ENSG00000140297	GCNT3	C2/4GnT|C24GNT|C2GNT2|C2GNTM|GNTM	glucosaminyl (N-acetyl) transferase 3, mucin type	protein-coding
412	chr12	124499315	124521416	+	0	NA	intron (NM_001077261, intron 2 of 47)	intron (NM_001077261, intron 2 of 47)	57247	NM_001077261	9612	Hs.137510	NM_006312	ENSG00000196498	NCOR2	CTG26|N-CoR2|SMAP270|SMRT|SMRTE|SMRTE-tau|TNRC14|TRAC|TRAC-1|TRAC1	nuclear receptor corepressor 2	protein-coding
668	chr17	47265811	47316520	+	0	NA	intron (NM_000212, intron 9 of 14)	intron (NM_000212, intron 9 of 14)	32448	NR_110881	102724508	Hs.661005	NR_110880	ENSG00000263293	THCAT158	-	thyroid cancer-associated transcript 158	ncRNA
779	chr19	39937636	39946309	+	0	NA	Intergenic	Intergenic	-7346	NM_003890	8857	Hs.111732	NM_003890		FCGBP	FC(GAMMA)BP	Fc fragment of IgG binding protein	protein-coding
1261	chr5	65189841	65205269	+	0	NA	intron (NR_135689, intron 21 of 25)	intron (NR_135689, intron 21 of 25)	284365	NR_135689	11174	Hs.482291	NM_197941	ENSG00000049192	ADAMTS6	ADAM-TS 6|ADAM-TS6|ADAMTS-6	ADAM metallopeptidase with thrombospondin type 1 motif 6	protein-coding
1067	chr3	52667744	52682916	+	0	NA	intron (NM_001366074, intron 5 of 30)	L1M3|LINE|L1	10269	NM_001350074	55193	Hs.189920	NM_018165	ENSG00000163939	PBRM1	BAF180|PB1	polybromo 1	protein-coding
1317	chr5	172849721	172957606	+	0	NA	intron (NM_001031711, intron 3 of 9)	MIR|SINE|MIR	-11420	NR_162113	113218510		NR_162113		MIR10523	-	microRNA 10523	ncRNA
733	chr18	23819891	23863320	+	0	NA	intron (NM_001127717, intron 27 of 73)	LTR52|LTR|ERVL	-31415	NM_001127718	3909	Hs.436367	NM_000227	ENSG00000053747	LAMA3	BM600|E170|LAMNA|LOCS	laminin subunit alpha 3	protein-coding
1538	chr8	79382328	79392051	+	0	NA	Intergenic	HERVH-int|LTR|ERV1	55001	NR_162137	113219456		NR_162137		MIR12123	-	microRNA 12123	ncRNA
641	chr17	29149697	29160878	+	0	NA	intron (NM_001346765, intron 2 of 42)	intron (NM_001346765, intron 2 of 42)	-14898	NM_001346768	399687	Hs.462590	NM_078471	ENSG00000196535	MYO18A	MAJN|MYSPDZ|SP-R210|SPR210	myosin XVIIIA	protein-coding
1002	chr22	25462811	25515115	+	0	NA	Intergenic	MLT1H|LTR|ERVL-MaLR	33317	NR_106875	102466198		NR_106875	ENSG00000277872	MIR6817	hsa-mir-6817	microRNA 6817	ncRNA
304	chr11	75323920	75344401	+	0	NA	TTS (NR_029891)	TTS (NR_029891)	1026	NR_029891	442900		NR_029891	ENSG00000199090	MIR326	MIRN326|hsa-mir-326|mir-326	microRNA 326	ncRNA
602	chr16	68468403	68492610	+	0	NA	Intergenic	L2b|LINE|L2	-31998	NM_018667	55512	Hs.368421	NM_018667	ENSG00000103056	SMPD3	NSMASE2	sphingomyelin phosphodiesterase 3	protein-coding
1073	chr3	64340424	64356050	+	0	NA	Intergenic	L2b|LINE|L2	-80064	NM_001370528	166336	Hs.148105	NM_198859	ENSG00000163637	PRICKLE2	EPM5	prickle planar cell polarity protein 2	protein-coding
357	chr12	45218185	45244697	+	0	NA	intron (NM_001025356, intron 1 of 19)	intron (NM_001025356, intron 1 of 19)	15346	NM_001025356	196527	Hs.505339	NM_001025356	ENSG00000177119	ANO6	BDPLT7|SCTS|TMEM16F	anoctamin 6	protein-coding
571	chr15	100707008	100746860	+	0	NA	Intergenic	Intergenic	-122818	NR_160703	105369201	Hs.612155	NR_160702	ENSG00000272808	LOC105369201	-	uncharacterized LOC105369201	ncRNA
1062	chr3	46098137	46128304	+	0	NA	Intergenic	HERVP71A-int|LTR|ERV1	-85737	NM_001024644	2829	Hs.128375	NM_005283	ENSG00000173578	XCR1	CCXCR1|GPR5	X-C motif chemokine receptor 1	protein-coding
1214	chr4	124631249	124643618	+	0	NA	Intergenic	L1MA3|LINE|L1	75299	NM_020337	57182	Hs.480694	NM_020337	ENSG00000151458	ANKRD50	-	ankyrin repeat domain 50	protein-coding
1543	chr8	93932219	93936711	+	0	NA	Intergenic	MER66B|LTR|ERV1	17518	NM_001161779	54704	Hs.22265	NM_018444	ENSG00000164951	PDP1	PDH|PDP|PDPC|PPM2A|PPM2C	pyruvate dehyrogenase phosphatase catalytic subunit 1	protein-coding
1312	chr5	160692237	160700177	+	0	NA	intron (NM_025153, intron 3 of 25)	AluSx1|SINE|Alu	-10816	NM_001366658	23120	Hs.109358	NM_025153	ENSG00000118322	ATP10B	ATPVB	ATPase phospholipid transporting 10B (putative)	protein-coding
1035	chr3	4711664	4760255	+	0	NA	intron (NM_001168272, intron 43 of 60)	intron (NM_001168272, intron 43 of 60)	15631	NR_004428	100126791	Hs.663059	NR_004428	ENSG00000235947	EGOT	EGO|NCRNA00190	eosinophil granule ontogeny transcript	ncRNA
1007	chr22	29615276	29641932	+	0	NA	intron (NM_181831, intron 1 of 14)	intron (NM_181831, intron 1 of 14)	24971	NM_181825	4771	Hs.187898	NM_000268	ENSG00000186575	NF2	ACN|BANF|SCH	neurofibromin 2	protein-coding
430	chr13	73364743	73373224	+	0	NA	Intergenic	Intergenic	-195261	NR_047009	100874155	Hs.672679	NR_047009		LINC00392	-	long intergenic non-protein coding RNA 392	ncRNA
767	chr19	20131563	20161923	+	0	NA	Intergenic	AluSp|SINE|Alu	-20471	NM_052852	90649	Hs.590991	NM_052852	ENSG00000256229	ZNF486	KRBO2	zinc finger protein 486	protein-coding
66	chr1	93594978	93705715	+	0	NA	intron (NM_001261409, intron 2 of 11)	AluSz|SINE|Alu	31024	NM_001261409	8412	Hs.36958	NM_003567	ENSG00000137936	BCAR3	AND-34|NSP2|SH2D3B	BCAR3 adaptor protein, NSP family member	protein-coding
1156	chr3	189903529	189916692	+	0	NA	Intergenic	L2a|LINE|L2	80188	NR_030642	100126340		NR_030642	ENSG00000216058	MIR944	MIRN944|hsa-mir-944|mir-944	microRNA 944	ncRNA
442	chr13	98775636	98784466	+	0	NA	Intergenic	L1MC5|LINE|L1	-27379	NM_005073	6564	Hs.436893	NM_005073	ENSG00000088386	SLC15A1	HPECT1|HPEPT1|PEPT1	solute carrier family 15 member 1	protein-coding
401	chr12	111532884	111596204	+	0	NA	intron (NM_001310121, intron 1 of 25)	MER58C|DNA|hAT-Charlie	34771	NM_002973	6311	Hs.76253	NM_002973	ENSG00000204842	ATXN2	ATX2|SCA2|TNRC13	ataxin 2	protein-coding
436	chr13	75694473	75726947	+	0	NA	intron (NM_001306080, intron 1 of 30)	L1PA4|LINE|L1	-49610	NM_001366633	4008	Hs.207631	NM_005358	ENSG00000136153	LMO7	FBX20|FBXO20|LMO7b|LOMP	LIM domain 7	protein-coding
1519	chr8	37700629	37729383	+	0	NA	Intergenic	Intergenic	-2573	NR_125820	101929622	Hs.127775	NR_125820		LOC101929622	-	uncharacterized LOC101929622	ncRNA
881	chr2	160197161	160289102	+	0	NA	Intergenic	Intergenic	28764	NR_103775	100505984	Hs.729532	NR_103775	ENSG00000285373	LINC02478	-	long intergenic non-protein coding RNA 2478	ncRNA
530	chr15	55896997	55912036	+	0	NA	intron (NM_001329212, intron 5 of 28)	AluSz|SINE|Alu	12615	NM_198400	4734	Hs.1565	NM_006154	ENSG00000069869	NEDD4	NEDD4-1|RPF1	NEDD4 E3 ubiquitin protein ligase	protein-coding
672	chr17	49191641	49213139	+	0	NA	Intergenic	Intergenic	6991	NM_031498	2793	Hs.181781	NM_031498	ENSG00000167083	GNGT2	G-GAMMA-8|G-GAMMA-C|GNG8|GNG9|GNGT8	G protein subunit gamma transducin 2	protein-coding
374	chr12	67621761	67653785	+	0	NA	Intergenic	Intergenic	-10972	NM_003583	8445	Hs.173135	NM_003583	ENSG00000127334	DYRK2	-	dual specificity tyrosine phosphorylation regulated kinase 2	protein-coding
542	chr15	70491712	70510385	+	0	NA	Intergenic	FLAM_C|SINE|Alu	4880	NR_146562	105370880		NR_146562	ENSG00000259473	LINC02205	-	long intergenic non-protein coding RNA 2205	ncRNA
501	chr14	77580525	77605870	+	0	NA	intron (NM_004863, intron 2 of 11)	intron (NM_004863, intron 2 of 11)	23570	NM_004863	9517	Hs.435661	NM_004863	ENSG00000100596	SPTLC2	HSN1C|LCB2|LCB2A|NSAN1C|SPT2|hLCB2a	serine palmitoyltransferase long chain base subunit 2	protein-coding
536	chr15	59531789	59572648	+	0	NA	Intergenic	MER57A1|LTR|ERV1	-59565	NM_004751	9245	Hs.194710	NM_004751	ENSG00000140297	GCNT3	C2/4GnT|C24GNT|C2GNT2|C2GNTM|GNTM	glucosaminyl (N-acetyl) transferase 3, mucin type	protein-coding
715	chr17	78860038	78891289	+	0	NA	intron (NM_003255, intron 1 of 4)	intron (NM_003255, intron 1 of 4)	27538	NM_001243540	100653515	Hs.734636	NM_001243540	ENSG00000178404	CEP295NL	DDC8|KIAA1731NL	CEP295 N-terminal like	protein-coding
944	chr20	35865175	35885313	+	0	NA	intron (NM_016436, intron 9 of 17)	AluSz|SINE|Alu	79382	NM_033630	51282	Hs.584909	NM_016558	ENSG00000171222	SCAND1	RAZ1|SDP1	SCAN domain containing 1	protein-coding
1271	chr5	74353563	74397740	+	0	NA	intron (NR_126354, intron 2 of 2)	L1M6|LINE|L1	53165	NR_105010	101929082	Hs.434316	NR_105010	ENSG00000249343	LINC01333	-	long intergenic non-protein coding RNA 1333	ncRNA
159	chr1	225690924	225748916	+	0	NA	Intergenic	AluSx3|SINE|Alu	-57893	NM_003133	6726	Hs.511425	NM_003133	ENSG00000143742	SRP9	ALURBP	signal recognition particle 9	protein-coding
792	chr19	47717632	47743208	+	0	NA	intron (NM_014601, intron 4 of 5)	intron (NM_014601, intron 4 of 5)	-15126	NM_015710	29997	Hs.421907	NM_015710	ENSG00000105373	NOP53	GLTSCR2|PICT-1|PICT1	NOP53 ribosome biogenesis factor	protein-coding
986	chr21	33405085	33425539	+	0	NA	intron (NM_005534, intron 2 of 6)	intron (NM_005534, intron 2 of 6)	12416	NM_001329128	3460	Hs.634632	NM_005534	ENSG00000159128	IFNGR2	AF-1|IFGR2|IFNGT1|IMD28	interferon gamma receptor 2	protein-coding
1336	chr6	18215252	18262334	+	0	NA	intron (NM_003472, intron 7 of 10)	intron (NM_003472, intron 7 of 10)	25737	NM_001134709	7913	Hs.484813	NM_003472	ENSG00000124795	DEK	D6S231E	DEK proto-oncogene	protein-coding
1485	chr7	130880840	130968446	+	0	NA	Intergenic	Intergenic	11179	NR_109780	100506860	Hs.635013	NR_109780		LINC00513	-	long intergenic non-protein coding RNA 513	ncRNA
823	chr2	43056117	43088807	+	0	NA	Intergenic	L3|LINE|CR1	29983	NR_151714	100506047	Hs.127112	NR_151714		LINC02580	-	long intergenic non-protein coding RNA 2580	ncRNA
980	chr21	14863360	14880483	+	0	NA	intron (NR_146322, intron 1 of 3)	MLT1J1|LTR|ERVL-MaLR	46747	NR_146322	107987295		NR_146322		LINC02246	-	long intergenic non-protein coding RNA 2246	ncRNA
471	chr14	54643047	54688098	+	0	NA	intron (NM_015589, intron 1 of 11)	intron (NM_015589, intron 1 of 11)	-89261	NM_001161577	23034	Hs.98259	NM_015589	ENSG00000020577	SAMD4A	SAMD4|SMAUG|SMAUG1|SMG|SMGA	sterile alpha motif domain containing 4A	protein-coding
252	chr11	10868123	10934371	+	0	NA	Intergenic	Intergenic	43030	NR_034137	729013	Hs.726427	NR_034137	ENSG00000247271	ZBED5-AS1	-	ZBED5 antisense RNA 1	ncRNA
1230	chr4	169899563	169923108	+	0	NA	Intergenic	L1MB8|LINE|L1	64567	NR_037878	100506085	Hs.649173	NR_037878	ENSG00000248319	LINC02275	-	long intergenic non-protein coding RNA 2275	ncRNA
821	chr2	39632635	39651137	+	0	NA	Intergenic	Intergenic	-23612	NM_001167959	130733	Hs.40808	NM_152390	ENSG00000152154	TMEM178A	TMEM178	transmembrane protein 178A	protein-coding
1006	chr22	29376693	29393938	+	0	NA	intron (NM_001166019, intron 1 of 20)	AluJr|SINE|Alu	3255	NM_001166019	162	Hs.368794	NM_001127	ENSG00000100280	AP1B1	ADTB1|AP105A|BAM22|CLAPB2	adaptor related protein complex 1 subunit beta 1	protein-coding
690	chr17	64784308	64818251	+	0	NA	intron (NR_024386, intron 5 of 10)	L2a|LINE|L2	-19280	NR_026899	109286553	Hs.117853	NR_026899	ENSG00000215769	ARHGAP27P1-BPTFP1-KPNA2P3	-	ARHGAP27P1-BPTFP1-KPNA2P3 readthrough, transcribed pseudogene	pseudo
1210	chr4	112072809	112085098	+	0	NA	Intergenic	Intergenic	-66501	NM_152400	132720	Hs.23439	NM_152400	ENSG00000174749	FAM241A	C4orf32	family with sequence similarity 241 member A	protein-coding
473	chr14	55588381	55609421	+	0	NA	intron (NM_004986, intron 1 of 41)	L1MEd|LINE|L1	18694	NM_004986	3895	Hs.509414	NM_004986	ENSG00000126777	KTN1	CG1|KNT|MU-RMS-40.19	kinectin 1	protein-coding
157	chr1	224618681	224638734	+	0	NA	intron (NM_152495, intron 1 of 5)	MER4E1|LTR|ERV1	12390	NM_152495	149111	Hs.731723	NM_152495	ENSG00000143786	CNIH3	CNIH-3	cornichon family AMPA receptor auxiliary protein 3	protein-coding
608	chr16	70403912	70434358	+	0	NA	intron (NM_006927, intron 1 of 6)	intron (NM_006927, intron 1 of 6)	19965	NM_006927	6483	Hs.368611	NM_006927	ENSG00000157350	ST3GAL2	Gal-NAc6S|SIAT4B|ST3GALII|ST3GalA.2	ST3 beta-galactoside alpha-2,3-sialyltransferase 2	protein-coding
955	chr20	47569019	47578957	+	0	NA	intron (NM_181659, intron 1 of 22)	intron (NM_181659, intron 1 of 22)	72101	NM_006534	8202	Hs.592142	NM_006534	ENSG00000124151	NCOA3	ACTR|AIB-1|AIB1|CAGH16|CTG26|KAT13B|RAC3|SRC-3|SRC3|TNRC14|TNRC16|TRAM-1|bHLHe42|pCIP	nuclear receptor coactivator 3	protein-coding
85	chr1	116488999	116516337	+	0	NA	Intergenic	Intergenic	-23842	NR_125973	101929023	Hs.668091	NR_125972	ENSG00000233154	LINC01762	-	long intergenic non-protein coding RNA 1762	ncRNA
104	chr1	167910772	167923346	+	0	NA	non-coding (NR_026550, exon 5 of 5)	non-coding (NR_026550, exon 5 of 5)	-2925	NM_018417	55811	Hs.320892	NM_018417	ENSG00000143199	ADCY10	HCA2|HEL-S-7a|SAC|SACI|Sacy|hsAC	adenylate cyclase 10	protein-coding
696	chr17	66373879	66388293	+	0	NA	intron (NM_002737, intron 2 of 16)	AluJr|SINE|Alu	35768	NR_110822	101928001	Hs.650730	NR_110822		PRKCA-AS1	-	PRKCA antisense RNA 1	ncRNA
1066	chr3	52045930	52048576	+	0	NA	Intergenic	Intergenic	9318	NM_001947	1849	Hs.591664	NM_001947	ENSG00000164086	DUSP7	MKPX|PYST2	dual specificity phosphatase 7	protein-coding
1316	chr5	172757944	172820861	+	0	NA	Intergenic	Intergenic	-18207	NM_004417	1843	Hs.171695	NM_004417	ENSG00000120129	DUSP1	CL100|HVH1|MKP-1|MKP1|PTPN10	dual specificity phosphatase 1	protein-coding
503	chr14	81302967	81353809	+	0	NA	intron (NM_001366849, intron 5 of 8)	intron (NM_001366849, intron 5 of 8)	99387	NM_001256430	85439	Hs.14248	NM_033104	ENSG00000140022	STON2	STN2|STNB|STNB2	stonin 2	protein-coding
41	chr1	46315945	46332694	+	0	NA	Intergenic	AluSc|SINE|Alu	-15858	NM_199044	387338	Hs.163424	NM_199044	ENSG00000117481	NSUN4	SHTAP	NOP2/Sun RNA methyltransferase 4	protein-coding
770	chr19	21218763	21239715	+	0	NA	Intergenic	L1PA10|LINE|L1	87199	NM_001319127	170959	Hs.156256	NM_133473	ENSG00000196705	ZNF431	-	zinc finger protein 431	protein-coding
1157	chr3	189938464	189948943	+	0	NA	Intergenic	MIR3|SINE|MIR	113781	NR_030642	100126340		NR_030642	ENSG00000216058	MIR944	MIRN944|hsa-mir-944|mir-944	microRNA 944	ncRNA
926	chr20	6703135	6708864	+	0	NA	Intergenic	Intergenic	30137	NR_146909	105372516	Hs.580741	NR_146909		LINC01713	-	long intergenic non-protein coding RNA 1713	ncRNA
920	chr2	237474907	237506035	+	0	NA	intron (NM_024101, intron 1 of 15)	intron (NM_024101, intron 1 of 15)	3220	NR_104019	79083	Hs.102406	NM_024101	ENSG00000115648	MLPH	SLAC2-A	melanophilin	protein-coding
1291	chr5	131257819	131290396	+	0	NA	intron (NM_001038702, intron 1 of 4)	L2a|LINE|L2	10098	NM_020240	56990	Hs.508829	NM_020240	ENSG00000158985	CDC42SE2	SPEC2	CDC42 small effector 2	protein-coding
883	chr2	163707106	163734425	+	0	NA	intron (NM_001321825, intron 1 of 1)	intron (NM_001321825, intron 1 of 1)	15243	NM_001321825	55137	Hs.593650	NM_018086	ENSG00000182263	FIGN	-	fidgetin, microtubule severing factor	protein-coding
776	chr19	37961700	38071313	+	0	NA	intron (NM_015073, intron 1 of 21)	AluSz|SINE|Alu	109298	NM_015073	23094	Hs.655502	NM_015073	ENSG00000105738	SIPA1L3	CTRCT45|SPAL3|SPAR3	signal induced proliferation associated 1 like 3	protein-coding
448	chr13	110317594	110352547	+	0	NA	intron (NM_001846, intron 3 of 47)	intron (NM_001846, intron 3 of 47)	-5888	NR_107040	102465872		NR_107040	ENSG00000276765	MIR8073	hsa-mir-8073	microRNA 8073	ncRNA
1152	chr3	188257307	188297926	+	0	NA	intron (NM_005578, intron 2 of 10)	intron (NM_005578, intron 2 of 10)	52211	NM_001167671	4026	Hs.720220	NM_005578	ENSG00000145012	LPP	-	LIM domain containing preferred translocation partner in lipoma	protein-coding
1453	chr7	76419044	76459059	+	0	NA	intron (NM_001110354, intron 5 of 7)	AluSg7|SINE|Alu	14101	NM_001110354	7784	Hs.656137	NM_007155	ENSG00000188372	ZP3	OOMD3|ZP3A|ZP3B|ZPC|Zp-3	zona pellucida glycoprotein 3	protein-coding
1603	chr9	71662967	71692977	+	0	NA	Intergenic	Intergenic	90541	NM_001349784	23670	Hs.494146	NM_013390	ENSG00000135048	CEMIP2	TMEM2	cell migration inducing hyaluronidase 2	protein-coding
678	chr17	56679390	56702438	+	0	NA	Intergenic	Intergenic	97215	NM_005450	9241	Hs.248201	NM_005450	ENSG00000183691	NOG	SYM1|SYNS1|SYNS1A	noggin	protein-coding
1539	chr8	85971917	86049998	+	0	NA	Intergenic	L1P3|LINE|L1	58711	NM_033126	85481	Hs.566854	NM_033126	ENSG00000147613	PSKH2	-	protein serine kinase H2	protein-coding
403	chr12	119670438	119675195	+	0	NA	intron (NM_006253, intron 2 of 6)	MIR3|SINE|MIR	4683	NM_006253	5564	Hs.741184	NM_006253	ENSG00000111725	PRKAB1	AMPK|HAMPKb	protein kinase AMP-activated non-catalytic subunit beta 1	protein-coding
769	chr19	21084693	21199876	+	0	NA	intron (NM_001319124, intron 1 of 4)	intron (NM_001319124, intron 1 of 4)	244	NM_001319127	170959	Hs.156256	NM_133473	ENSG00000196705	ZNF431	-	zinc finger protein 431	protein-coding
1141	chr3	177446064	177480675	+	0	NA	intron (NR_047568, intron 1 of 3)	AluJr|SINE|Alu	21448	NR_047568	100505566	Hs.581170	NR_047568		LINC00578	-	long intergenic non-protein coding RNA 578	ncRNA
51	chr1	55503237	55543897	+	0	NA	Intergenic	Intergenic	297926	NR_039618	100616272		NR_039618	ENSG00000265822	MIR4422	mir-4422	microRNA 4422	ncRNA
548	chr15	75029519	75064084	+	0	NA	intron (NM_001301104, intron 2 of 3)	intron (NM_001301104, intron 2 of 3)	3515	NM_001301105	60490	Hs.458922	NM_021823	ENSG00000138621	PPCDC	MDS018|PPC-DC|coaC	phosphopantothenoylcysteine decarboxylase	protein-coding
174	chr1	243266408	243292478	+	0	NA	intron (NM_006642, intron 4 of 17).2	Tigger5|DNA|TcMar-Tigger	23402	NM_006642	10806	Hs.591530	NM_006642	ENSG00000054282	SDCCAG8	BBS16|CCCAP|CCCAP SLSN7|HSPC085|NPHP10|NY-CO-8|SLSN7|hCCCAP	serologically defined colon cancer antigen 8	protein-coding
894	chr2	181773400	181793224	+	0	NA	Intergenic	L2|LINE|L2	-102647	NM_002500	4760	Hs.574626	NM_002500	ENSG00000162992	NEUROD1	BETA2|BHF-1|MODY6|NEUROD|bHLHa3	neuronal differentiation 1	protein-coding
1093	chr3	112358831	112409290	+	0	NA	Intergenic	AluJb|SINE|Alu	50904	NM_005944	4345	Hs.79015	NM_005944	ENSG00000091972	CD200	MOX1|MOX2|MRC|OX-2	CD200 molecule	protein-coding
1332	chr6	15279274	15322554	+	0	NA	intron (NM_001267040, intron 1 of 17)	intron (NM_001267040, intron 1 of 17)	52059	NM_001267040	3720	Hs.269059	NM_004973	ENSG00000008083	JARID2	JMJ	jumonji and AT-rich interaction domain containing 2	protein-coding
1234	chr4	183398301	183440863	+	0	NA	Intergenic	Intergenic	-25054	NM_017632	55602	Hs.592508	NM_017632	ENSG00000168564	CDKN2AIP	CARF	CDKN2A interacting protein	protein-coding
573	chr16	1674741	1703835	+	0	NA	intron (NM_144570, intron 2 of 4)	intron (NM_144570, intron 2 of 4)	11009	NM_144570	90861	Hs.513261	NM_144570	ENSG00000206053	JPT2	C16orf34|HN1L|L11	Jupiter microtubule associated homolog 2	protein-coding
798	chr2	9375514	9389164	+	0	NA	intron (NM_003887, intron 20 of 27)	MIR|SINE|MIR	40252	NM_001319068	9270	Hs.467662	NM_004763	ENSG00000119185	ITGB1BP1	ICAP-1A|ICAP-1B|ICAP-1alpha|ICAP1|ICAP1A|ICAP1B	integrin subunit beta 1 binding protein 1	protein-coding
1425	chr7	24732316	24761253	+	0	NA	intron (NM_001127454, intron 1 of 8)	intron (NM_001127454, intron 1 of 8)	10680	NM_001127453	1687	Hs.520708	NM_004403	ENSG00000105928	GSDME	DFNA5|ICERE-1	gasdermin E	protein-coding
700	chr17	72445412	72478150	+	0	NA	intron (NR_036488, intron 1 of 3)	L2a|LINE|L2	118970	NR_135222	146795	Hs.651743	NR_135222	ENSG00000264026	LINC02003	-	long intergenic non-protein coding RNA 2003	ncRNA
1365	chr6	51488988	51496659	+	0	NA	Intergenic	MIR|SINE|MIR	-129047	NR_125840	101927082	Hs.730296	NR_125840		LOC101927082	-	uncharacterized LOC101927082	ncRNA
1015	chr22	35587768	35604858	+	0	NA	Intergenic	MLT1G3|LTR|ERVL-MaLR	21016	NM_005368	4151	Hs.517586	NM_005368	ENSG00000198125	MB	PVALB|myoglobgin	myoglobin	protein-coding
731	chr18	22335198	22349696	+	0	NA	Intergenic	Intergenic	75468	NM_172241	64693	Hs.406709	NM_022663	ENSG00000212710	CTAGE1	CT21.1|CT21.2|CTAGE|CTAGE-1|CTAGE-2	cutaneous T cell lymphoma-associated antigen 1	protein-coding
1337	chr6	18477075	18515698	+	0	NA	Intergenic	Intergenic	-26361	NR_149116	105374956	Hs.561599	NR_149116		MIR548A1HG	-	MIR548A1 host gene	ncRNA
1518	chr8	37532685	37546127	+	0	NA	Intergenic	MLT1O|LTR|ERVL-MaLR	-18020	NR_121621	100507420	Hs.105962	NR_121620		LINC01605	LincDUSP	long intergenic non-protein coding RNA 1605	ncRNA
1305	chr5	149912873	149941919	+	0	NA	intron (NM_000440, intron 4 of 21)	Tigger3b|DNA|TcMar-Tigger	5581	NR_110534	644762	Hs.730366	NR_110534		LOC644762	-	mitochondrial fission factor pseudogene	pseudo
706	chr17	74981115	74992428	+	0	NA	promoter-TSS (NM_014603)	promoter-TSS (NM_014603)	-861	NM_014603	30850	Hs.78358	NM_014603	ENSG00000109089	CDR2L	HUMPPA	cerebellar degeneration related protein 2 like	protein-coding
643	chr17	30340724	30370636	+	0	NA	Intergenic	THE1A|LTR|ERVL-MaLR	-21623	NM_206832	388364	Hs.371005	NM_206832	ENSG00000182271	TMIGD1	TMIGD|UNQ9372	transmembrane and immunoglobulin domain containing 1	protein-coding
359	chr12	46660334	46676854	+	0	NA	Intergenic	MSTB|LTR|ERVL-MaLR	157403	NM_018018	55089	Hs.446077	NM_018018	ENSG00000139209	SLC38A4	ATA3|NAT3|PAAT|SNAT4	solute carrier family 38 member 4	protein-coding
258	chr11	12826903	12865596	+	0	NA	intron (NM_021961, intron 3 of 12)	intron (NM_021961, intron 3 of 12)	143299	NR_038904	100506305	Hs.153408	NR_038904	ENSG00000251381	LINC00958	BLACAT2	long intergenic non-protein coding RNA 958	ncRNA
954	chr20	47315974	47334119	+	0	NA	intron (NM_001281774, intron 3 of 23)	AluSx|SINE|Alu	6544	NR_024594	100131496	Hs.662547	NR_024594	ENSG00000267882	LOC100131496	-	uncharacterized LOC100131496	ncRNA
552	chr15	80583766	80598482	+	0	NA	intron (NM_014862, intron 17 of 18)	intron (NM_014862, intron 17 of 18)	10021	NR_049837	100847042		NR_049837	ENSG00000284059	MIR5572	-	microRNA 5572	ncRNA
863	chr2	111435910	111505047	+	0	NA	intron (NR_024373, intron 1 of 1)	AluSx|SINE|Alu	24683	NR_024373	541471	Hs.560805	NR_015395	ENSG00000172965	MIR4435-2HG	AGD2|LINC00978|MIR4435-1HG|MORRBID|lncRNA-AWPPH	MIR4435-2 host gene	ncRNA
1630	chr9	112112276	112120126	+	0	NA	intron (NM_022486, intron 6 of 16)	intron (NM_022486, intron 6 of 16)	59096	NM_022486	64420	Hs.494827	NM_022486	ENSG00000106868	SUSD1	-	sushi domain containing 1	protein-coding
1331	chr6	13383138	13437844	+	0	NA	intron (NM_018988, intron 1 of 1)	AluSp|SINE|Alu	-2354	NM_001242630	54438	Hs.484686	NM_018988	ENSG00000145990	GFOD1	ADG-90|C6orf114	glucose-fructose oxidoreductase domain containing 1	protein-coding
105	chr1	169108637	169129520	+	0	NA	intron (NM_001677, intron 2 of 5)	intron (NM_001677, intron 2 of 5)	12388	NM_001677	481	Hs.291196	NM_001677	ENSG00000143153	ATP1B1	ATP1B	ATPase Na+/K+ transporting subunit beta 1	protein-coding
907	chr2	215680622	215713449	+	0	NA	intron (NR_037195, intron 5 of 9)	intron (NR_037195, intron 5 of 9)	-21008	NR_132383	105373869	Hs.152812	NR_132383		LINC01614	LCAL4	long intergenic non-protein coding RNA 1614	ncRNA
201	chr10	34518370	34530929	+	0	NA	intron (NM_001184789, intron 2 of 22)	intron (NM_001184789, intron 2 of 22)	290647	NM_001184785	56288	Hs.131489	NM_019619	ENSG00000148498	PARD3	ASIP|Baz|PAR3|PAR3alpha|PARD-3|PARD3A|PPP1R118|SE2-5L16|SE2-5LT1|SE2-5T2	par-3 family cell polarity regulator	protein-coding
236	chr10	103229921	103242837	+	0	NA	Intergenic	L2c|LINE|L2	-9508	NM_001143909	729020	Hs.458437	NM_001143909	ENSG00000235376	RPEL1	-	ribulose-5-phosphate-3-epimerase like 1	protein-coding
1147	chr3	185316538	185352686	+	0	NA	intron (NM_001242317, intron 2 of 12)	AluSz|SINE|Alu	-28524	NM_004721	9175	Hs.591306	NM_004721	ENSG00000073803	MAP3K13	LZK|MEKK13|MLK	mitogen-activated protein kinase kinase kinase 13	protein-coding
242	chr10	122051865	122064891	+	0	NA	intron (NM_206861, intron 3 of 19)	MER72|LTR|ERV1	-54507	NM_001291879	10579	Hs.501252	NM_006997	ENSG00000138162	TACC2	AZU-1|ECTACC	transforming acidic coiled-coil containing protein 2	protein-coding
316	chr11	110192869	110209020	+	0	NA	intron (NM_001260493, intron 14 of 15)	AluSp|SINE|Alu	95768	NM_001260496	5962	Hs.263671	NM_002906	ENSG00000137710	RDX	DFNB24	radixin	protein-coding
13	chr1	15894714	15924795	+	0	NA	intron (NM_015001, intron 4 of 14)	intron (NM_015001, intron 4 of 14)	-61607	NR_024279	729614	Hs.119298	NR_024279	ENSG00000179743	FLJ37453	-	uncharacterized LOC729614	ncRNA
1276	chr5	95739724	95773547	+	0	NA	intron (NM_014899, intron 6 of 11)	L1MB3|LINE|L1	-24533	NM_001349303	83890	Hs.50499	NM_031952	ENSG00000145757	SPATA9	NYD-SP16	spermatogenesis associated 9	protein-coding
1088	chr3	107959792	108054431	+	0	NA	Intergenic	Intergenic	83977	NM_001777	961	Hs.446414	NM_001777	ENSG00000196776	CD47	IAP|MER6|OA3	CD47 molecule	protein-coding
1585	chr9	14204012	14254524	+	0	NA	intron (NR_161383, intron 1 of 7)	Tigger16b|DNA|TcMar-Tigger	-48464	NR_161385	4781	Hs.644095	NM_005596	ENSG00000147862	NFIB	CTF|HMGIC/NFIB|MACID|NF-I/B|NF1-B|NFI-B|NFI-RED|NFIB2|NFIB3	nuclear factor I B	protein-coding
837	chr2	64642986	64650194	+	0	NA	intron (NM_014755, intron 1 of 1)	intron (NM_014755, intron 1 of 1)	7323	NM_014755	9792	Hs.591569	NM_014755	ENSG00000179833	SERTAD2	Sei-2|TRIP-Br2|TRIPBR2	SERTA domain containing 2	protein-coding
1142	chr3	177589619	177619951	+	0	NA	intron (NR_047568, intron 2 of 3)	AluSc|SINE|Alu	162864	NR_047568	100505566	Hs.581170	NR_047568		LINC00578	-	long intergenic non-protein coding RNA 578	ncRNA
310	chr11	88397588	88418576	+	0	NA	Intergenic	Intergenic	-70346	NM_001114173	1075	Hs.128065	NM_001814	ENSG00000109861	CTSC	CPPI|DPP-I|DPP1|DPPI|HMS|JP|JPD|PALS|PDON1|PLS	cathepsin C	protein-coding
149	chr1	218946416	218950051	+	0	NA	intron (NR_031644, intron 6 of 6)	intron (NR_031644, intron 6 of 6)	-29722	NR_146917	105372925	Hs.666318	NR_146917		LINC01710	-	long intergenic non-protein coding RNA 1710	ncRNA
1370	chr6	71384990	71418971	+	0	NA	Intergenic	Intergenic	1641	NR_029504	407029		NR_029504	ENSG00000207827	MIR30A	MIRN30A|mir-30a	microRNA 30a	ncRNA
230	chr10	95215054	95274263	+	0	NA	intron (NM_020992, intron 5 of 6)	AluSx|SINE|Alu	46345	NM_020992	9124	Hs.368525	NM_020992	ENSG00000107438	PDLIM1	CLIM1|CLP-36|CLP36|HEL-S-112|hCLIM1	PDZ and LIM domain 1	protein-coding
1184	chr4	25535942	25566919	+	0	NA	intron (NR_134641, intron 2 of 3)	AluSz|SINE|Alu	17916	NR_134641	101929161	Hs.125638	NR_134641		LOC101929161	-	uncharacterized LOC101929161	ncRNA
727	chr18	9619146	9658728	+	0	NA	Intergenic	Intergenic	23673	NR_110774	101927323	Hs.151204	NR_110773	ENSG00000263627	PPP4R1-AS1	-	PPP4R1 antisense RNA 1	ncRNA
62	chr1	89844641	89867979	+	0	NA	intron (NM_001134479, intron 2 of 2)	intron (NM_001134479, intron 2 of 2)	34371	NM_018103	55144	Hs.482087	NM_018103	ENSG00000171492	LRRC8D	LRRC5	leucine rich repeat containing 8 VRAC subunit D	protein-coding
1151	chr3	187739149	187751824	+	0	NA	promoter-TSS (NM_001706)	promoter-TSS (NM_001706)	-18	NM_001706	604	Hs.478588	NM_001706	ENSG00000113916	BCL6	BCL5|BCL6A|LAZ3|ZBTB27|ZNF51	BCL6 transcription repressor	protein-coding
347	chr12	18240489	18268200	+	0	NA	Intergenic	Intergenic	-7196	NM_001288772	5288	Hs.22500	NM_004570	ENSG00000139144	PIK3C2G	PI3K-C2-gamma|PI3K-C2GAMMA	phosphatidylinositol-4-phosphate 3-kinase catalytic subunit type 2 gamma	protein-coding
1394	chr6	138813344	138819602	+	0	NA	intron (NM_001077706, intron 4 of 21)	intron (NM_001077706, intron 4 of 21)	20362	NM_001077706	345930	Hs.660603	NM_001077706	ENSG00000203734	ECT2L	ARHGEF32|C6orf91|FBXO49|LFDH|dJ509I19.2|dJ509I19.3|dJ509I19.5	epithelial cell transforming 2 like	protein-coding
1292	chr5	132387507	132429829	+	0	NA	Intergenic	MamRep605|LTR?|LTR?	-2261	NR_161242	441108	Hs.658288	NM_001013717		C5orf56	-	chromosome 5 open reading frame 56	ncRNA
1443	chr7	47570805	47606825	+	0	NA	Intergenic	Intergenic	-6704	NM_022748	64759	Hs.520814	NM_022748	ENSG00000136205	TNS3	TEM6|TENS1	tensin 3	protein-coding
651	chr17	40902313	40915832	+	0	NA	Intergenic	Intergenic	-23830	NM_019010	54474	Hs.84905	NM_019010	ENSG00000171431	KRT20	CD20|CK-20|CK20|K20|KRT21	keratin 20	protein-coding
812	chr2	33202684	33247283	+	0	NA	intron (NM_206943, intron 9 of 33)	L1MEf|LINE|L1	90386	NM_000627	4052	Hs.619315	NM_000627	ENSG00000049323	LTBP1	-	latent transforming growth factor beta binding protein 1	protein-coding
977	chr20	63681674	63692263	+	0	NA	intron (NR_037882, intron 16 of 37)	intron (NR_037882, intron 16 of 37)	-9684	NM_003823	8771	Hs.434878	NM_003823	ENSG00000243509	TNFRSF6B	DCR3|DJ583P15.1.1|M68|M68E|TR6	TNF receptor superfamily member 6b	protein-coding
175	chr1	244158936	244165231	+	0	NA	Intergenic	MER41A|LTR|ERV1	108878	NM_006352	10472	Hs.69997	NM_006352	ENSG00000179456	ZBTB18	C2H2-171|MRD22|RP58|TAZ-1|ZNF238	zinc finger and BTB domain containing 18	protein-coding
1297	chr5	139524951	139527538	+	0	NA	Intergenic	LTR2B|LTR|ERV1	-34922	NM_181838	7322	Hs.108332	NM_003339	ENSG00000131508	UBE2D2	E2(17)KB2|PUBC1|UBC4|UBC4/5|UBCH4|UBCH5B	ubiquitin conjugating enzyme E2 D2	protein-coding
1438	chr7	46131948	46176595	+	0	NA	Intergenic	AmnSINE1|SINE|5S-Deu-L2	-232999	NM_001013398	3486	Hs.450230	NM_000598	ENSG00000146674	IGFBP3	BP-53|IBP3	insulin like growth factor binding protein 3	protein-coding
1120	chr3	150248143	150286717	+	0	NA	intron (NR_110186, intron 2 of 3)	MIRc|SINE|MIR	28730	NR_110167	101927992	Hs.534682	NR_110167	ENSG00000244541	LINC01213	-	long intergenic non-protein coding RNA 1213	ncRNA
452	chr13	114110180	114130633	+	0	NA	intron (NM_001320821, intron 1 of 25).2	intron (NM_001320821, intron 1 of 25).2	12217	NM_007368	22821	Hs.593075	NM_007368	ENSG00000185989	RASA3	GAP1IP4BP|GAPIII	RAS p21 protein activator 3	protein-coding
1029	chr22	45678443	45692940	+	0	NA	intron (NM_001167621, intron 1 of 10)	intron (NM_001167621, intron 1 of 10)	13857	NM_013236	25814	Hs.475125	NM_013236	ENSG00000130638	ATXN10	E46L|HUMEEP|SCA10	ataxin 10	protein-coding
1419	chr7	16904165	16935151	+	0	NA	Intergenic	L1MB5|LINE|L1	-37675	NM_176813	155465	Hs.100686	NM_176813	ENSG00000173467	AGR3	AG-3|AG3|BCMP11|HAG3|PDIA18|hAG-3	anterior gradient 3, protein disulphide isomerase family member	protein-coding
271	chr11	34602714	34686132	+	0	NA	intron (NM_012153, intron 2 of 8)	intron (NM_012153, intron 2 of 8)	11857	NM_001206616	26298	Hs.653859	NM_012153	ENSG00000135373	EHF	ESE3|ESE3B|ESEJ	ETS homologous factor	protein-coding
895	chr2	181894202	181916804	+	0	NA	intron (NM_006751, intron 8 of 16)	intron (NM_006751, intron 8 of 16)	13773	NM_001287505	6744	Hs.196983	NM_006751	ENSG00000138434	ITPRID2	CS-1|CS1|KRAP|SPAG13|SSFA2	ITPR interacting domain containing 2	protein-coding
789	chr19	45427757	45486195	+	0	NA	Intergenic	FLAM_A|SINE|Alu	-5429	NM_001369413	2067	Hs.435981	NM_001983	ENSG00000012061	ERCC1	COFS4|RAD10|UV20	ERCC excision repair 1, endonuclease non-catalytic subunit	protein-coding
1614	chr9	87372054	87409296	+	0	NA	Intergenic	Intergenic	-106553	NM_001288731	1612	Hs.380277	NM_004938	ENSG00000196730	DAPK1	DAPK|ROCO3	death associated protein kinase 1	protein-coding
99	chr1	156095586	156140624	+	0	NA	intron (NM_005572, intron 1 of 9)	AluJr|SINE|Alu	3394	NM_001282626	4000	Hs.594444	NM_005572	ENSG00000160789	LMNA	CDCD1|CDDC|CMD1A|CMT2B1|EMD2|FPL|FPLD|FPLD2|HGPS|IDC|LDP1|LFP|LGMD1B|LMN1|LMNC|LMNL1|MADA|PRO1	lamin A/C	protein-coding
305	chr11	75411478	75428184	+	0	NA	intron (NM_001256802, intron 6 of 6)	AluSx|SINE|Alu	10798	NM_001039548	283212	Hs.292451	NM_173583	ENSG00000149243	KLHL35	-	kelch like family member 35	protein-coding
68	chr1	93778249	93815229	+	0	NA	intron (NM_001261408, intron 2 of 13)	intron (NM_001261408, intron 2 of 13)	-21356	NR_148965	723788	Hs.659312	NR_148965	ENSG00000137936	MIG7	-	mig-7	ncRNA
1634	chr9	127518257	127584698	+	0	NA	intron (NM_001035534, intron 1 of 13)	AluSx1|SINE|Alu	17596	NM_022833	64855	Hs.522401	NM_022833	ENSG00000136830	NIBAN2	C9orf88|FAM129B|MEG-3|MINERVA|OC58|bA356B19.6	niban apoptosis regulator 2	protein-coding
787	chr19	43674297	43703264	+	0	NA	Intergenic	Intergenic	-18434	NM_001005376	5329	Hs.466871	NM_002659	ENSG00000011422	PLAUR	CD87|U-PAR|UPAR|URKR	plasminogen activator, urokinase receptor	protein-coding
558	chr15	85383503	85414947	+	0	NA	intron (NM_007200, intron 1 of 36)	AluYb8|SINE|Alu	18622	NM_007200	11214	Hs.459211	NM_006738	ENSG00000170776	AKAP13	AKAP-13|AKAP-Lbc|ARHGEF13|BRX|HA-3|Ht31|LBC|PRKA13|PROTO-LB|PROTO-LBC|c-lbc|p47	A-kinase anchoring protein 13	protein-coding
273	chr11	46281248	46307753	+	0	NA	intron (NM_052854, intron 1 of 11)	MIR3|SINE|MIR	16838	NM_052854	90993	Hs.405961	NM_052854	ENSG00000157613	CREB3L1	OASIS|OI16	cAMP responsive element binding protein 3 like 1	protein-coding
1439	chr7	46484343	46493335	+	0	NA	Intergenic	Intergenic	208283	NR_134575	730338	Hs.640207	NR_134575	ENSG00000233539	LOC730338	-	uncharacterized LOC730338	ncRNA
1553	chr8	117892420	118043206	+	0	NA	intron (NM_000127, intron 1 of 10)	MIR3|SINE|MIR	-46900	NR_145799	109623457		NR_145799		SNORD168	-	small nucleolar RNA, C/D box 168	snoRNA
1203	chr4	83188904	83236968	+	0	NA	Intergenic	Intergenic	71859	NM_001358921	27235	Hs.144304	NM_015697	ENSG00000173085	COQ2	CL640|COQ10D1|MSA1|PHB:PPT	coenzyme Q2, polyprenyltransferase	protein-coding
248	chr11	3877792	3906285	+	0	NA	intron (NM_001277962, intron 1 of 12)	intron (NM_001277962, intron 1 of 12)	35976	NR_039835	100616453		NR_039835	ENSG00000284525	MIR4687	-	microRNA 4687	ncRNA
1272	chr5	74572109	74596053	+	0	NA	Intergenic	Intergenic	-47105	NR_126354	104310351	Hs.582291	NR_126354	ENSG00000248673	LINC01331	-	long intergenic non-protein coding RNA 1331	ncRNA
349	chr12	27511320	27595230	+	0	NA	intron (NM_003622, intron 1 of 29)	intron (NM_003622, intron 1 of 29)	29069	NM_001198916	8496	Hs.172445	NM_003622	ENSG00000110841	PPFIBP1	L2|SGT2|hSGT2|hSgt2p	PPFIA binding protein 1	protein-coding
1374	chr6	84623491	84652383	+	0	NA	Intergenic	Intergenic	-51521	NR_125876	102724201	Hs.667523	NR_125875	ENSG00000228290	TBX18-AS1	-	TBX18 antisense RNA 1	ncRNA
653	chr17	41520607	41531195	+	0	NA	intron (NM_002276, intron 1 of 5)	intron (NM_002276, intron 1 of 5)	2407	NM_002276	3880	Hs.654568	NM_002276	ENSG00000171345	KRT19	CK19|K19|K1CS	keratin 19	protein-coding
110	chr1	178097015	178128157	+	0	NA	intron (NM_170692, intron 1 of 17)	L1PA2|LINE|L1	18482	NM_170692	9462	Hs.496139	NM_004841	ENSG00000075391	RASAL2	NGAP	RAS protein activator like 2	protein-coding
1418	chr7	12544200	12565225	+	0	NA	Intergenic	Intergenic	-16008	NM_001112706	85477	Hs.633359	NM_033128	ENSG00000006747	SCIN	-	scinderin	protein-coding
1028	chr22	45632818	45640380	+	0	NA	Intergenic	Intergenic	-30952	NR_131244	100506737	Hs.517692	NR_131244	ENSG00000238120	LINC01589	TCONS_00029353	long intergenic non-protein coding RNA 1589	ncRNA
729	chr18	12595919	12608018	+	0	NA	intron (NM_020148, intron 2 of 15)	L1MC4|LINE|L1	54764	NM_001128627	56907	Hs.515283	NM_020148	ENSG00000134278	SPIRE1	Spir-1	spire type actin nucleation factor 1	protein-coding
33	chr1	37993660	38030102	+	0	NA	promoter-TSS (NM_016037)	promoter-TSS (NM_016037)	-853	NM_016037	51118	Hs.472038	NM_016037	ENSG00000183520	UTP11	CGI-94|CGI94|UTP11L	UTP11 small subunit processome component	protein-coding
1525	chr8	39026398	39040545	+	0	NA	intron (NR_027638, intron 11 of 20)	L1MEg|LINE|L1	-14786	NR_145988	109616979		NR_145736	ENSG00000207199	SNORD38D	-	small nucleolar RNA, C/D box 38D	snoRNA
1277	chr5	96242738	96259800	+	0	NA	intron (NR_130776, intron 1 of 4)	intron (NR_130776, intron 1 of 4)	172131	NR_030309	693168		NR_030309	ENSG00000207578	MIR583	MIRN583|hsa-mir-583	microRNA 583	ncRNA
116	chr1	183025798	183069810	+	0	NA	intron (NM_002293, intron 1 of 27)	MER20B|DNA|hAT-Charlie	24384	NM_002293	3915	Hs.609663	NM_002293	ENSG00000135862	LAMC1	LAMB2	laminin subunit gamma 1	protein-coding
979	chr21	7478412	7481681	+	0	NA	Intergenic	Intergenic	33842	NM_001322975	102723360	Hs.743984	NM_001322975		LOC102723360	-	uncharacterized LOC102723360	protein-coding
21	chr1	24702165	24727535	+	0	NA	Intergenic	Intergenic	-30597	NM_013943	25932	Hs.440544	NM_013943	ENSG00000169504	CLIC4	CLIC4L|H1|MTCLIC|huH1|p64H1	chloride intracellular channel 4	protein-coding
1146	chr3	184157684	184183921	+	0	NA	3' UTR (NM_004423, exon 15 of 15)	3' UTR (NM_004423, exon 15 of 15)	-4044	NM_001025205	1173	Hs.518460	NM_004068	ENSG00000161203	AP2M1	AP50|CLAPM1|mu2	adaptor related protein complex 2 subunit mu 1	protein-coding
1263	chr5	65859596	65886986	+	0	NA	Intergenic	Intergenic	-53263	NM_001006600	55914	Hs.591774	NM_018695	ENSG00000112851	ERBIN	ERBB2IP|HEL-S-78|LAP2	erbb2 interacting protein	protein-coding
1124	chr3	159748457	159805217	+	0	NA	intron (NM_001197113, intron 5 of 10)	intron (NM_001197113, intron 5 of 10)	-8225	NR_121669	100874433	Hs.601476	NR_121669		IQCJ-SCHIP1-AS1	uaz98	IQCJ-SCHIP1 readthrough antisense RNA 1	ncRNA
1296	chr5	138900716	138920598	+	0	NA	intron (NM_001324009, intron 5 of 12)	L1MD|LINE|L1	35257	NM_001323987	1495	Hs.445981	NM_001903	ENSG00000044115	CTNNA1	CAP102|MDPT2	catenin alpha 1	protein-coding
375	chr12	67907637	67926481	+	0	NA	Intergenic	Intergenic	-12176	NR_120456	101927922	Hs.450769	NR_120456	ENSG00000255772	LINC01479	HRAT39	long intergenic non-protein coding RNA 1479	ncRNA
966	chr20	50709705	50775231	+	0	NA	intron (NM_032521, intron 2 of 2)	AluSx|SINE|Alu	10888	NM_032521	84612	Hs.589848	NM_032521	ENSG00000124171	PARD6B	PAR6B	par-6 family cell polarity regulator beta	protein-coding
84	chr1	116309113	116378782	+	0	NA	Intergenic	Intergenic	-29297	NM_000701	476	Hs.371889	NM_000701	ENSG00000163399	ATP1A1	CMT2DD|HOMGSMR2	ATPase Na+/K+ transporting subunit alpha 1	protein-coding
714	chr17	78315723	78355865	+	0	NA	Intergenic	AluSp|SINE|Alu	24285	NM_003955	9021	Hs.527973	NM_003955	ENSG00000184557	SOCS3	ATOD4|CIS3|Cish3|SOCS-3|SSI-3|SSI3	suppressor of cytokine signaling 3	protein-coding
1390	chr6	134286965	134296881	+	0	NA	intron (NM_001143676, intron 1 of 13)	AluSz|SINE|Alu	26135	NM_001143676	6446	Hs.510078	NM_005627	ENSG00000118515	SGK1	SGK	serum/glucocorticoid regulated kinase 1	protein-coding
945	chr20	36082122	36123119	+	0	NA	intron (NM_001258329, intron 1 of 22)	intron (NM_001258329, intron 1 of 22)	9910	NM_177996	2036	Hs.437422	NM_012156	ENSG00000088367	EPB41L1	4.1N|MRD11	erythrocyte membrane protein band 4.1 like 1	protein-coding
818	chr2	38402559	38469466	+	0	NA	Intergenic	Intergenic	4718	NR_146454	100996902	Hs.128280	NR_146454	ENSG00000235009	LINC01883	-	long intergenic non-protein coding RNA 1883	ncRNA
960	chr20	50085713	50107253	+	0	NA	exon (NM_001282577, exon 3 of 5)	exon (NM_001282577, exon 3 of 5)	16667	NM_001282577	7335	Hs.420529	NM_021988	ENSG00000244687	UBE2V1	CIR1|CROC-1|CROC1|UBE2V|UEV-1|UEV1|UEV1A	ubiquitin conjugating enzyme E2 V1	protein-coding
203	chr10	43391299	43405063	+	0	NA	promoter-TSS (NM_001098207)	promoter-TSS (NM_001098207)	-835	NM_001098207	3185	Hs.808	NM_004966	ENSG00000169813	HNRNPF	HNRPF|OK/SW-cl.23|mcs94-1	heterogeneous nuclear ribonucleoprotein F	protein-coding
147	chr1	218367257	218382540	+	0	NA	intron (NR_138149, intron 2 of 7)	intron (NR_138149, intron 2 of 7)	-29220	NR_046268	728463	Hs.568469	NR_046268	ENSG00000232480	TGFB2-AS1	-	TGFB2 antisense RNA 1 (head to head)	ncRNA
839	chr2	67287889	67290662	+	0	NA	TTS (NR_110564)	TTS (NR_110564)	-73956	NR_038844	644838	Hs.145561	NR_038844	ENSG00000236780	LINC01829	-	long intergenic non-protein coding RNA 1829	ncRNA
1180	chr4	9999626	10063771	+	0	NA	intron (NM_001001290, intron 1 of 12)	intron (NM_001001290, intron 1 of 12)	8550	NM_001001290	56606	Hs.444612	NM_020041	ENSG00000109667	SLC2A9	GLUT9|GLUTX|UAQTL2|URATv1	solute carrier family 2 member 9	protein-coding
1089	chr3	111581577	111627900	+	0	NA	intron (NM_001318889, intron 7 of 7)	intron (NM_001318889, intron 7 of 7)	-9392	NM_024508	79413	Hs.136912	NM_024508	ENSG00000177494	ZBED2	-	zinc finger BED-type containing 2	protein-coding
458	chr14	31142556	31200939	+	0	NA	intron (NM_015382, intron 8 of 42)	intron (NM_015382, intron 8 of 42)	36046	NM_015382	25831	Hs.708017	NM_015382	ENSG00000092148	HECTD1	EULIR	HECT domain E3 ubiquitin protein ligase 1	protein-coding
861	chr2	109691264	109718773	+	0	NA	Intergenic	Intergenic	-87740	NM_001037866	729540	Hs.535589	NM_001037866	ENSG00000183054	RGPD6	RGP6|RGPD7|RanBP2L1|RanBP2L2	RANBP2 like and GRIP domain containing 6	protein-coding
1311	chr5	154754104	154808443	+	0	NA	intron (NM_001367719, intron 1 of 18)	intron (NM_001367719, intron 1 of 18)	24119	NM_001367719	23367	Hs.292078	NM_015315	ENSG00000155506	LARP1	LARP	La ribonucleoprotein domain family member 1	protein-coding
1610	chr9	77707245	77715486	+	0	NA	Intergenic	Intergenic	-63043	NM_004297	9630	Hs.657795	NM_004297	ENSG00000156049	GNA14	-	G protein subunit alpha 14	protein-coding
1061	chr3	45638737	45657340	+	0	NA	intron (NM_014240, intron 2 of 7)	L2c|LINE|L2	40844	NR_033947	644714	Hs.712889	NR_033947		LIMD1-AS1	-	LIMD1 antisense RNA 1	ncRNA
1001	chr22	23219114	23227945	+	0	NA	intron (NM_004327, intron 1 of 22)	intron (NM_004327, intron 1 of 22)	-39238	NR_033408	26226	Hs.729589	NR_033408	ENSG00000230701	FBXW4P1	FBW3|FBXW3|SHFM3P1	F-box and WD repeat domain containing 4 pseudogene 1	pseudo
909	chr2	219684747	219700562	+	0	NA	Intergenic	Intergenic	65024	NM_005070	6508	Hs.1176	NM_005070	ENSG00000114923	SLC4A3	AE3|CAE3/BAE3|SLC2C	solute carrier family 4 member 3	protein-coding
1424	chr7	23333408	23360167	+	0	NA	intron (NM_006547, intron 7 of 14)	AluSc|SINE|Alu	47448	NM_138446	115416	Hs.87385	NM_138446	ENSG00000156928	MALSU1	C7orf30|mtRsfA	mitochondrial assembly of ribosomal large subunit 1	protein-coding
1262	chr5	65809920	65826185	+	0	NA	intron (NM_020726, intron 12 of 12)	intron (NM_020726, intron 12 of 12)	95847	NM_020726	57486	Hs.247460	NM_020726	ENSG00000123213	NLN	AGTBP|EP24.16|MEP|MOP	neurolysin	protein-coding
1014	chr22	35468064	35481397	+	0	NA	Intergenic	AluSz|SINE|Alu	-65764	NM_001366725	23551	Hs.474711	NM_014310	ENSG00000100302	RASD2	Rhes|TEM2	RASD family member 2	protein-coding
1364	chr6	49531932	49570537	+	0	NA	non-coding (NR_146862, exon 1 of 4)	non-coding (NR_146862, exon 1 of 4)	566	NM_001145652	135398	Hs.722010	NM_153344	ENSG00000197261	C6orf141	-	chromosome 6 open reading frame 141	protein-coding
1235	chr4	183736187	183771521	+	0	NA	Intergenic	Intergenic	-44168	NR_132761	56977	Hs.21958	NM_020225	ENSG00000173320	STOX2	-	storkhead box 2	protein-coding
81	chr1	109929398	109960519	+	0	NA	Intergenic	MIRc|SINE|MIR	34109	NM_000757	1435	Hs.173894	NM_000757	ENSG00000184371	CSF1	CSF-1|MCSF	colony stimulating factor 1	protein-coding
1207	chr4	87850370	87866847	+	0	NA	Intergenic	L2a|LINE|L2	23905	NM_001291183	56955	Hs.676357	NM_020203	ENSG00000152595	MEPE	OF45	matrix extracellular phosphoglycoprotein	protein-coding
1359	chr6	45444929	45455187	+	0	NA	intron (NM_001015051, intron 5 of 7)	intron (NM_001015051, intron 5 of 7)	27783	NM_001278478	860	Hs.535845	NM_004348	ENSG00000124813	RUNX2	AML3|CBF-alpha-1|CBFA1|CCD|CCD1|CLCD|OSF-2|OSF2|PEA2aA|PEBP2aA	RUNX family transcription factor 2	protein-coding
193	chr10	14647635	14658341	+	0	NA	intron (NM_001282695, intron 2 of 5)	intron (NM_001282695, intron 2 of 5)	-48587	NM_001282697	83641	Hs.446315	NM_031453	ENSG00000065809	FAM107B	C10orf45|HITS	family with sequence similarity 107 member B	protein-coding
744	chr19	1154605	1194898	+	0	NA	promoter-TSS (NM_014963).2	promoter-TSS (NM_014963).2	-483	NM_014963	22904	Hs.408708	NM_014963	ENSG00000064932	SBNO2	KIAA0963|SNO|STNO	strawberry notch homolog 2	protein-coding
1267	chr5	73668216	73692943	+	0	NA	intron (NM_001177693, intron 1 of 35)	L1PB1|LINE|L1	54421	NM_001177693	64283	Hs.482521	NM_001080479	ENSG00000214944	ARHGEF28	RGNEF|RIP2|p190RHOGEF	Rho guanine nucleotide exchange factor 28	protein-coding
1629	chr9	112006314	112082826	+	0	NA	intron (NM_001282640, intron 15 of 17)	L1M5|LINE|L1	112470	NR_039814	100616114		NR_039814	ENSG00000266315	MIR4668	mir-4668	microRNA 4668	ncRNA
117	chr1	183138680	183166136	+	0	NA	Intergenic	MLT1D|LTR|ERVL-MaLR	-11138	NR_149048	110841583	Hs.604063	NR_149048	ENSG00000224468	LAMC1-AS1	lnc-LAMC2-1:1	LAMC1 antisense RNA 1	ncRNA
848	chr2	86694732	86715690	+	0	NA	intron (NM_001198954, intron 1 of 7)	AluJb|SINE|Alu	-15080	NM_022780	64795	Hs.75277	NM_022780	ENSG00000153561	RMND5A	CTLH|GID2|GID2A|RMD5|p44CTLH	required for meiotic nuclear division 5 homolog A	protein-coding
915	chr2	231603766	231687633	+	0	NA	Intergenic	AluSx1|SINE|Alu	52835	NM_152614	165100	Hs.98104	NM_152614	ENSG00000177673	TEX44	C2orf57	testis expressed 44	protein-coding
1304	chr5	149439256	149456731	+	0	NA	Intergenic	Intergenic	17347	NR_029686	406937		NR_029686	ENSG00000276365	MIR145	MIRN145|miR-145|miRNA145	microRNA 145	ncRNA
1202	chr4	78529085	78570698	+	0	NA	Intergenic	MIRb|SINE|MIR	-1879	NM_005139	306	Hs.480042	NM_005139	ENSG00000138772	ANXA3	ANX3	annexin A3	protein-coding
324	chr11	122162139	122198757	+	0	NA	non-coding (NR_137185, exon 1 of 3)	non-coding (NR_137185, exon 1 of 3)	184	NR_137183	399959	Hs.44098	NR_024430	ENSG00000255248	MIR100HG	AGD1|linc-NeD125|lncRNA-N2	mir-100-let-7a-2-mir-125b-1 cluster host gene	ncRNA
1480	chr7	121514711	121547496	+	0	NA	Intergenic	Intergenic	-134735	NM_001040020	10447	Hs.434053	NM_014888	ENSG00000196937	FAM3C	GS3786|ILEI	family with sequence similarity 3 member C	protein-coding
483	chr14	65205704	65267124	+	0	NA	Intergenic	Intergenic	-14067	NR_103769	100128233	Hs.497323	NR_103769	ENSG00000255002	LINC02324	-	long intergenic non-protein coding RNA 2324	ncRNA
622	chr16	87722302	87736193	+	0	NA	intron (NM_001184856, intron 5 of 10)	AluSx3|SINE|Alu	36739	NM_017566	54758	Hs.123450	NM_017566	ENSG00000104731	KLHDC4	-	kelch domain containing 4	protein-coding
1273	chr5	76785100	76829679	+	0	NA	Intergenic	MIRc|SINE|MIR	-11641	NM_005242	2150	Hs.744181	NM_005242	ENSG00000164251	F2RL1	GPR11|PAR2	F2R like trypsin receptor 1	protein-coding
873	chr2	135946598	135964176	+	0	NA	intron (NM_001293312, intron 3 of 14)	intron (NM_001293312, intron 3 of 14)	-29789	NR_110200	101928243	Hs.602178	NR_110199	ENSG00000231890	DARS-AS1	-	DARS antisense RNA 1	ncRNA
1552	chr8	117810671	117873685	+	0	NA	intron (NM_000127, intron 1 of 10)	MIRb|SINE|MIR	78735	NR_145799	109623457		NR_145799		SNORD168	-	small nucleolar RNA, C/D box 168	snoRNA
786	chr19	43317804	43345016	+	0	NA	Intergenic	Intergenic	-17646	NR_026881	23574	Hs.721578	NR_026881		PRG1	-	p53-responsive gene 1	ncRNA
594	chr16	50174123	50210205	+	0	NA	intron (NM_001365324, intron 1 of 11)	AluSx1|SINE|Alu	38683	NM_001365324	64282	Hs.514342	NM_022447	ENSG00000121274	TENT4B	PAPD5|TRF4-2|TUT3	terminal nucleotidyltransferase 4B	protein-coding
992	chr21	38780752	38820839	+	0	NA	Intergenic	MER45A|DNA|hAT-Tip100	-4388	NM_001256295	2114	Hs.644231	NM_005239	ENSG00000157557	ETS2	ETS2IT1	ETS proto-oncogene 2, transcription factor	protein-coding
421	chr13	41641035	41652892	+	0	NA	intron (NM_015058, intron 37 of 44)	MIR|SINE|MIR	-78568	NR_049803	100847026		NR_049803	ENSG00000284584	MIR5006	-	microRNA 5006	ncRNA
1557	chr8	121144552	121166760	+	0	NA	Intergenic	MER4B|LTR|ERV1	-343610	NM_021021	6641	Hs.46701	NM_021021	ENSG00000172164	SNTB1	59-DAP|A1B|BSYN2|DAPA1B|SNT2|SNT2B1|TIP-43	syntrophin beta 1	protein-coding
780	chr19	40416482	40434758	+	0	NA	intron (NM_013376, intron 1 of 1)	CpG	372	NM_013376	29950	Hs.269898	NM_013376	ENSG00000197019	SERTAD1	SEI1|TRIP-Br1|TRIPBR1	SERTA domain containing 1	protein-coding
45	chr1	51311837	51315040	+	0	NA	intron (NM_001080494, intron 2 of 17)	intron (NM_001080494, intron 2 of 17)	8830	NM_001297665	22996	Hs.112949	NM_001080494	ENSG00000085831	TTC39A	C1orf34|DEME-6	tetratricopeptide repeat domain 39A	protein-coding
184	chr10	4931797	4959020	+	0	NA	Intergenic	MSTA-int|LTR|ERVL-MaLR	-18007	NM_001353	1645	Hs.460260	NM_001353	ENSG00000187134	AKR1C1	2-ALPHA-HSD|20-ALPHA-HSD|C9|DD1|DD1/DD2|DDH|DDH1|H-37|HAKRC|HBAB|MBAB	aldo-keto reductase family 1 member C1	protein-coding
521	chr15	36495049	36507900	+	0	NA	Intergenic	Intergenic	-78152	NM_001321756	84529	Hs.48348	NM_032499	ENSG00000186073	C15orf41	HH114	chromosome 15 open reading frame 41	protein-coding
933	chr20	23135848	23162369	+	0	NA	Intergenic	Intergenic	-16472	NR_034149	200261	Hs.352228	NM_182535	ENSG00000233746	LINC00656	-	long intergenic non-protein coding RNA 656	ncRNA
494	chr14	73740146	73763000	+	0	NA	intron (NM_001043318, intron 1 of 11)	intron (NM_001043318, intron 1 of 11)	-7174	NR_039727	100616158		NR_039727	ENSG00000264741	MIR4505	mir-4505	microRNA 4505	ncRNA
1071	chr3	57997596	58061200	+	0	NA	intron (NM_001164318, intron 1 of 45)	intron (NM_001164318, intron 1 of 45)	20976	NM_001457	2317	Hs.476448	NM_001457	ENSG00000136068	FLNB	ABP-278|ABP-280|AOI|FH1|FLN-B|FLN1L|LRS1|SCT|TABP|TAP	filamin B	protein-coding
1139	chr3	172622233	172699154	+	0	NA	intron (NM_001146276, intron 1 of 4)	L1PA6|LINE|L1	50374	NM_020792	57552	Hs.444099	NM_020792	ENSG00000144959	NCEH1	AADACL1|NCEH	neutral cholesterol ester hydrolase 1	protein-coding
1541	chr8	89833708	89858800	+	0	NA	Intergenic	L2b|LINE|L2	-55614	NM_004337	734	Hs.436445	NM_004337	ENSG00000164823	OSGIN2	C8orf1|hT41	oxidative stress induced growth inhibitor family member 2	protein-coding
261	chr11	14410110	14426555	+	0	NA	Intergenic	Intergenic	-53826	NM_001177314	22800	Hs.502004	NM_012250	ENSG00000133818	RRAS2	TC21	RAS related 2	protein-coding
55	chr1	61131822	61142399	+	0	NA	intron (NM_001134673, intron 2 of 10)	intron (NM_001134673, intron 2 of 10)	54549	NM_005595	4774	Hs.740757	NM_005595	ENSG00000162599	NFIA	BRMUTD|CTF|NF-I/A|NF1-A|NFI-A|NFI-L	nuclear factor I A	protein-coding
688	chr17	62778199	62792786	+	0	NA	intron (NM_001288780, intron 4 of 10)	L1PA6|LINE|L1	21148	NM_001100875	162333	Hs.665663	NM_152598	ENSG00000173838	2023-03-10	MARCH-X|RNF190	membrane associated ring-CH-type finger 10	protein-coding
803	chr2	20212448	20233182	+	0	NA	intron (NM_001006946, intron 2 of 5)	intron (NM_001006946, intron 2 of 5)	2315	NM_002997	6382	Hs.224607	NM_002997	ENSG00000115884	SDC1	CD138|SDC|SYND1|syndecan	syndecan 1	protein-coding
319	chr11	118907305	118938323	+	0	NA	Intergenic	Intergenic	12106	NR_039713	100616376		NR_039713	ENSG00000264211	MIR4492	mir-4492	microRNA 4492	ncRNA
218	chr10	72260177	72335660	+	0	NA	Intergenic	CpG	23994	NM_019058	54541	Hs.744875	NM_019058	ENSG00000168209	DDIT4	Dig2|REDD-1|REDD1	DNA damage inducible transcript 4	protein-coding
1118	chr3	149339478	149402941	+	0	NA	intron (NM_014220, intron 4 of 4)	intron (NM_014220, intron 4 of 4)	6440	NM_014220	4071	Hs.351316	NM_014220	ENSG00000169908	TM4SF1	H-L6|L6|M3S1|TAAL6	transmembrane 4 L six family member 1	protein-coding
967	chr20	50839059	50844703	+	0	NA	exon (NM_198799, exon 4 of 5)	exon (NM_198799, exon 4 of 5)	46987	NM_198799	55653	Hs.381178	NM_017843	ENSG00000124243	BCAS4	CNOL	breast carcinoma amplified sequence 4	protein-coding
140	chr1	209362663	209369196	+	0	NA	Intergenic	AluSc5|SINE|Alu	-6126	NR_146491	101929476	Hs.568721	NR_146491		LINC01698	-	long intergenic non-protein coding RNA 1698	ncRNA
165	chr1	233654887	233689911	+	0	NA	3' UTR (NM_002245, exon 3 of 3)	3' UTR (NM_002245, exon 3 of 3)	48247	NR_039625	100616390		NR_039625	ENSG00000265744	MIR4427	-	microRNA 4427	ncRNA
239	chr10	112383173	112406562	+	0	NA	intron (NM_016234, intron 1 of 20)	intron (NM_016234, intron 1 of 20)	18669	NM_016234	51703	Hs.11638	NM_016234	ENSG00000197142	ACSL5	ACS2|ACS5|FACL5	acyl-CoA synthetase long chain family member 5	protein-coding
338	chr12	11727824	11748209	+	0	NA	intron (NM_001987, intron 1 of 7)	intron (NM_001987, intron 1 of 7)	88162	NM_001987	2120	Hs.504765	NM_001987	ENSG00000139083	ETV6	TEL|TEL/ABL|THC5	ETS variant 6	protein-coding
1030	chr22	45777236	45788580	+	0	NA	intron (NM_013236, intron 9 of 11)	Tigger7|DNA|TcMar-Tigger	22384	NR_039919	100616253		NR_039919	ENSG00000264160	MIR4762	-	microRNA 4762	ncRNA
132	chr1	205172338	205177295	+	0	NA	intron (NM_199462, intron 2 of 11)	AluSp|SINE|Alu	36886	NM_199462	25778	Hs.6874	NM_015375	ENSG00000133059	DSTYK	CAKUT1|DustyPK|HDCMD38P|RIP5|RIPK5|SPG23	dual serine/threonine and tyrosine protein kinase	protein-coding
583	chr16	19747771	19776540	+	0	NA	intron (NR_130967, intron 5 of 7)	MLT1J|LTR|ERVL-MaLR	-43928	NM_001348534	400506	Hs.585209	NM_001012991	ENSG00000103550	KNOP1	101F10.1|C16orf88|FAM191A|TSG118	lysine rich nucleolar protein 1	protein-coding
146	chr1	214548497	214585022	+	0	NA	Intergenic	Intergenic	-15157	NM_005401	5784	Hs.193557	NM_005401	ENSG00000152104	PTPN14	CATLPH|PEZ|PTP36	protein tyrosine phosphatase non-receptor type 14	protein-coding
24	chr1	27527224	27576455	+	0	NA	exon (NM_001029882, exon 6 of 7)	exon (NM_001029882, exon 6 of 7)	51655	NM_001029882	27245	Hs.469280	NM_001029882	ENSG00000126705	AHDC1	MRD25	AT-hook DNA binding motif containing 1	protein-coding
391	chr12	98518859	98533283	+	0	NA	intron (NM_001032284, intron 1 of 5)	intron (NM_001032284, intron 1 of 5)	-9845	NR_027157	100128191	Hs.594042	NR_027157	ENSG00000257167	TMPO-AS1	-	TMPO antisense RNA 1	ncRNA
1446	chr7	55021873	55148798	+	0	NA	intron (NM_001346941, intron 1 of 21)	intron (NM_001346941, intron 1 of 21)	-24504	NM_001346900	1956	Hs.488293	NM_005228	ENSG00000146648	EGFR	ERBB|ERBB1|HER1|NISBD2|PIG61|mENA	epidermal growth factor receptor	protein-coding
1484	chr7	130352586	130364714	+	0	NA	intron (NM_080385, intron 5 of 12)	intron (NM_080385, intron 5 of 12)	8477	NR_133928	105375504	Hs.436058	NR_133928		LOC105375504	-	uncharacterized LOC105375504	ncRNA
581	chr16	15964250	16022756	+	0	NA	intron (NM_004996, intron 1 of 30)	MER20|DNA|hAT-Charlie	43887	NM_004996	4363	Hs.391464	NM_004996	ENSG00000103222	ABCC1	ABC29|ABCC|GS-X|MRP|MRP1	ATP binding cassette subfamily C member 1	protein-coding
237	chr10	103887931	103923795	+	0	NA	intron (NM_024928, intron 3 of 9)	intron (NM_024928, intron 3 of 9)	12321	NM_024928	79991	Hs.62314	NM_024928	ENSG00000107960	STN1	AAF-44|AAF44|OBFC1|RPA-32|bA541N10.2	STN1 subunit of CST complex	protein-coding
1300	chr5	142816773	142875383	+	0	NA	intron (NM_001349547, intron 1 of 21)	intron (NM_001349547, intron 1 of 21)	22832	NR_046680	100874239	Hs.570896	NR_046680	ENSG00000226272	ARHGAP26-AS1	-	ARHGAP26 antisense RNA 1	ncRNA
1451	chr7	76290868	76298059	+	0	NA	Intergenic	MIR3|SINE|MIR	-8210	NM_001540	3315	Hs.520973	NM_001540	ENSG00000106211	HSPB1	CMT2F|HEL-S-102|HMN2B|HS.76067|HSP27|HSP28|Hsp25|SRP27	heat shock protein family B (small) member 1	protein-coding
124	chr1	201300135	201312190	+	0	NA	intron (NM_001005337, intron 2 of 13)	intron (NM_001005337, intron 2 of 13)	22656	NM_001005337	5317	Hs.497350	NM_000299	ENSG00000081277	PKP1	B6P	plakophilin 1	protein-coding
969	chr20	53579020	53594939	+	0	NA	Intergenic	Intergenic	-3882	NM_006526	7764	Hs.155040	NM_006526	ENSG00000171940	ZNF217	ZABC1	zinc finger protein 217	protein-coding
1601	chr9	66695459	66703615	+	0	NA	Intergenic	MLT2B4|LTR|ERVL	-201188	NM_001317916	26149	Hs.522147	NM_033160	ENSG00000274349	ZNF658	-	zinc finger protein 658	protein-coding
317	chr11	112120671	112132448	+	0	NA	Intergenic	AluSg|SINE|Alu	37535	NM_001562	3606	Hs.83077	NM_001562	ENSG00000150782	IL18	IGIF|IL-18|IL-1g|IL1F4	interleukin 18	protein-coding
1266	chr5	73369832	73383139	+	0	NA	Intergenic	Intergenic	38579	NR_146627	105379033	Hs.145178	NR_146627		LINC02230	-	long intergenic non-protein coding RNA 2230	ncRNA
830	chr2	47015898	47045007	+	0	NA	intron (NM_001288951, intron 15 of 20)	intron (NM_001288951, intron 15 of 20)	-88597	NM_001171511	90411	Hs.662152	NM_139279	ENSG00000180398	MCFD2	F5F8D|F5F8D2|LMAN1IP|SDNSF	multiple coagulation factor deficiency 2	protein-coding
1143	chr3	182605359	182618947	+	0	NA	Intergenic	Intergenic	-105029	NR_134941	105374244	Hs.130176	NR_134941	ENSG00000244247	LINC01995	-	long intergenic non-protein coding RNA 1995	ncRNA
393	chr12	103799087	103805404	+	0	NA	intron (NM_001031701, intron 4 of 13)	intron (NM_001031701, intron 4 of 13)	38989	NM_001031701	51559	Hs.48428	NM_016575	ENSG00000111696	NT5DC3	TU12B1-TY|TU12B1TY	5'-nucleotidase domain containing 3	protein-coding
836	chr2	58099795	58120121	+	0	NA	intron (NM_001130483, intron 7 of 13)	intron (NM_001130483, intron 7 of 13)	63246	NM_001130481	7444	Hs.715298	NM_006296	ENSG00000028116	VRK2	-	VRK serine/threonine kinase 2	protein-coding
801	chr2	11357029	11375847	+	0	NA	Intergenic	Intergenic	-21001	NM_001321643	9475	Hs.681743	NM_004850	ENSG00000134318	ROCK2	ROCK-II	Rho associated coiled-coil containing protein kinase 2	protein-coding
1206	chr4	87078918	87131886	+	0	NA	intron (NM_005935, intron 7 of 19)	intron (NM_005935, intron 7 of 19)	98401	NM_005935	4299	Hs.480190	NM_005935	ENSG00000172493	AFF1	AF4|MLLT2|PBM1	AF4/FMR2 family member 1	protein-coding
842	chr2	70523717	70528200	+	0	NA	intron (NM_003236, intron 1 of 5)	intron (NM_003236, intron 1 of 5)	27488	NM_001308159	7039	Hs.170009	NM_003236	ENSG00000163235	TGFA	TFGA	transforming growth factor alpha	protein-coding
1010	chr22	31162192	31180457	+	0	NA	intron (NR_024212, intron 1 of 5)	AluSq2|SINE|Alu	11142	NM_152267	91445	Hs.517553	NM_152267	ENSG00000138942	RNF185	-	ring finger protein 185	protein-coding
1360	chr6	45681738	45711624	+	0	NA	Intergenic	Charlie1|DNA|hAT-Charlie	240916	NR_045673	53405	Hs.485489	NM_016929	ENSG00000112782	CLIC5	DFNB102|DFNB103|MST130|MSTP130	chloride intracellular channel 5	protein-coding
1420	chr7	17037775	17045618	+	0	NA	Intergenic	Intergenic	-159713	NM_176813	155465	Hs.100686	NM_176813	ENSG00000173467	AGR3	AG-3|AG3|BCMP11|HAG3|PDIA18|hAG-3	anterior gradient 3, protein disulphide isomerase family member	protein-coding
628	chr17	2391399	2412880	+	0	NA	Intergenic	CpG-10496	-1079	NM_020310	4335	Hs.626579	NM_020310	ENSG00000070444	MNT	MAD6|MXD6|ROX|bHLHd3	MAX network transcriptional repressor	protein-coding
1138	chr3	172119386	172169882	+	0	NA	intron (NM_001135095, intron 3 of 25)	intron (NM_001135095, intron 3 of 25)	104103	NM_001135095	64778	Hs.744888	NM_022763	ENSG00000075420	FNDC3B	FAD104|PRO4979|YVTM2421	fibronectin type III domain containing 3B	protein-coding
1091	chr3	111845974	111874772	+	0	NA	intron (NM_001134439, intron 1 of 17)	intron (NM_001134439, intron 1 of 17)	546	NM_001134439	90102	Hs.603252	NM_145753	ENSG00000144824	PHLDB2	LL5b|LL5beta	pleckstrin homology like domain family B member 2	protein-coding
900	chr2	191501129	191508768	+	0	NA	Intergenic	Intergenic	-173124	NR_045622	64859	Hs.591610	NM_022837	ENSG00000173559	NABP1	OBFC2A|SOSS-B2|SSB2	nucleic acid binding protein 1	protein-coding
263	chr11	16946635	16960921	+	0	NA	intron (NM_001329630, intron 3 of 26)	intron (NM_001329630, intron 3 of 26)	-27756	NR_145810	109623465		NR_145810		SNORD147	-	small nucleolar RNA, C/D box 147	snoRNA
1119	chr3	149527668	149607111	+	0	NA	intron (NM_001348362, intron 6 of 9)	intron (NM_001348362, intron 6 of 9)	90636	NM_001168280	25937	Hs.477921	NM_015472	ENSG00000018408	WWTR1	TAZ	WW domain containing transcription regulator 1	protein-coding
998	chr22	20503895	20536253	+	0	NA	intron (NM_001293237, intron 1 of 16)	intron (NM_001293237, intron 1 of 16)	12027	NM_001293237	51586	Hs.517421	NM_015889	ENSG00000099917	MED15	ARC105|CAG7A|CTG7A|PCQAP|TIG-1|TIG1|TNRC7	mediator complex subunit 15	protein-coding
1556	chr8	119961073	120002420	+	0	NA	intron (NM_022783, intron 4 of 8)	AluSx3|SINE|Alu	108024	NM_022783	64798	Hs.112981	NM_022783	ENSG00000155792	DEPTOR	DEP.6|DEPDC6	DEP domain containing MTOR interacting protein	protein-coding
523	chr15	39189675	39199702	+	0	NA	Intergenic	Intergenic	-55981	NR_144507	400360	Hs.376109	NM_207445	ENSG00000175746	C15orf54	-	chromosome 15 open reading frame 54 (putative)	ncRNA
931	chr20	19964195	19995425	+	0	NA	intron (NM_001242581, intron 8 of 11)	AluSq2|SINE|Alu	-37480	NM_181528	51126	Hs.368783	NM_016100	ENSG00000173418	NAA20	NAT3|NAT3P|NAT5|NAT5P|dJ1002M8.1	N(alpha)-acetyltransferase 20, NatB catalytic subunit	protein-coding
906	chr2	212911633	212959461	+	0	NA	Intergenic	Intergenic	-9211	NR_039936	100616472		NR_039936	ENSG00000283637	MIR4776-2	mir-4776-2	microRNA 4776-2	ncRNA
755	chr19	10877973	10916179	+	0	NA	intron (NM_001370089, intron 1 of 14)	MER58A|DNA|hAT-Charlie	24647	NM_001370089	10498	Hs.323213	NM_199141	ENSG00000142453	CARM1	PRMT4	coactivator associated arginine methyltransferase 1	protein-coding
1358	chr6	44117022	44134646	+	0	NA	intron (NM_001318767, intron 1 of 2)	intron (NM_001318767, intron 1 of 2)	433	NM_001318770	64928	Hs.311190	NM_032111	ENSG00000180992	MRPL14	L14mt|L32mt|MRP-L14|MRP-L32|MRPL32|RMPL32|RPML32	mitochondrial ribosomal protein L14	protein-coding
871	chr2	127387634	127411076	+	0	NA	Intergenic	L1MC4|LINE|L1	-19065	NM_000312	5624	Hs.224698	NM_000312	ENSG00000115718	PROC	APC|PC|PROC1|THPH3|THPH4	protein C, inactivator of coagulation factors Va and VIIIa	protein-coding
682	chr17	59357040	59379451	+	0	NA	intron (NM_001005404, intron 2 of 4)	AluJb|SINE|Alu	2162	NR_039882	100616204		NR_039882	ENSG00000263857	MIR4729	-	microRNA 4729	ncRNA
295	chr11	68091482	68107841	+	0	NA	intron (NM_001277, intron 1 of 11)	intron (NM_001277, intron 1 of 11)	21727	NM_001277	1119	Hs.77221	NM_001277	ENSG00000110721	CHKA	CHK|CK|CKI|EK	choline kinase alpha	protein-coding
423	chr13	44300509	44316488	+	0	NA	Intergenic	MLT2B4|LTR|ERVL	-65152	NM_001346980	387923	Hs.377972	NM_001010897	ENSG00000151778	SERP2	C13orf21|bA269C23.1	stress associated endoplasmic reticulum protein family member 2	protein-coding
1628	chr9	111893688	111974772	+	0	NA	3' UTR (NM_003358, exon 9 of 9)	3' UTR (NM_003358, exon 9 of 9)	2130	NR_039814	100616114		NR_039814	ENSG00000266315	MIR4668	mir-4668	microRNA 4668	ncRNA
384	chr12	92951994	92974867	+	0	NA	Intergenic	Intergenic	-34135	NM_003566	8411	Hs.567367	NM_003566	ENSG00000102189	EEA1	MST105|MSTP105|ZFYVE2	early endosome antigen 1	protein-coding
726	chr18	9106027	9124454	+	0	NA	intron (NM_021074, intron 1 of 7)	L1ME4a|LINE|L1	12541	NM_021074	4729	Hs.464572	NM_021074	ENSG00000178127	NDUFV2	CI-24k|MC1DN7	NADH:ubiquinone oxidoreductase core subunit V2	protein-coding
212	chr10	63699455	63712869	+	0	NA	Intergenic	MER2|DNA|TcMar-Tigger	-184272	NM_001322258	221037	Hs.413416	NM_004241	ENSG00000171988	JMJD1C	KDM3C|TRIP-8|TRIP8	jumonji domain containing 1C	protein-coding
191	chr10	13862472	13894733	+	0	NA	intron (NM_018027, intron 2 of 24)	AluSx1|SINE|Alu	93294	NM_001318337	55691	Hs.330463	NM_018027	ENSG00000151474	FRMD4A	CCAFCA|FRMD4|bA295P9.4	FERM domain containing 4A	protein-coding
1447	chr7	66099709	66148832	+	0	NA	intron (NM_001040648, intron 1 of 2)	AluY|SINE|Alu	9423	NM_014478	27297	Hs.300684	NM_014478	ENSG00000241258	CRCP	CGRP-RCP|CGRPRCP|RCP|RCP9|RPC9	CGRP receptor component	protein-coding
970	chr20	53734406	53791432	+	0	NA	Intergenic	Intergenic	112790	NR_002189	391257	Hs.449977	NR_002189		SUMO1P1	PIC1L|UBL2|UBL6	SUMO1 pseudogene 1	pseudo
346	chr12	18143986	18148567	+	0	NA	Intergenic	Intergenic	-56083	NM_024730	79785	Hs.732831	NM_024730	ENSG00000111404	RERGL	-	RERG like	protein-coding
481	chr14	64645158	64682787	+	0	NA	Intergenic	AluSx|SINE|Alu	-40452	NM_001308147	26030	Hs.509637	NM_015549	ENSG00000126822	PLEKHG3	ARHGEF43|KIAA0599	pleckstrin homology and RhoGEF domain containing G3	protein-coding
634	chr17	13584457	13598281	+	0	NA	intron (NM_006042, intron 1 of 1)	intron (NM_006042, intron 1 of 1)	10560	NM_006042	9955	Hs.462270	NM_006042	ENSG00000153976	HS3ST3A1	3-OST-3A|3OST3A1	heparan sulfate-glucosamine 3-sulfotransferase 3A1	protein-coding
332	chr12	755737	822376	+	0	NA	intron (NM_001184985, intron 1 of 27)	intron (NM_001184985, intron 1 of 27)	36133	NM_213655	65125	Hs.744906	NM_014823	ENSG00000060237	WNK1	HSAN2|HSN2|KDP|PPP1R167|PRKWNK1|PSK|p65	WNK lysine deficient protein kinase 1	protein-coding
1293	chr5	132495034	132510796	+	0	NA	Intergenic	Intergenic	-12142	NM_002198	3659	Hs.436061	NM_002198	ENSG00000125347	IRF1	IRF-1|MAR	interferon regulatory factor 1	protein-coding
138	chr1	207298216	207318078	+	0	NA	Intergenic	HAL1|LINE|L1	-13531	NM_001300903	1604	Hs.126517	NM_000574	ENSG00000196352	CD55	CHAPLE|CR|CROM|DAF|TC	CD55 molecule (Cromer blood group)	protein-coding
1034	chr22	49967586	49975875	+	0	NA	Intergenic	CpG	8864	NR_106879	102465493		NR_106879	ENSG00000276753	MIR6821	hsa-mir-6821	microRNA 6821	ncRNA
365	chr12	52215043	52243945	+	0	NA	Intergenic	Intergenic	-3749	NM_005556	3855	Hs.411501	NM_005556	ENSG00000135480	KRT7	CK7|K2C7|K7|SCL	keratin 7	protein-coding
1442	chr7	47471532	47482464	+	0	NA	intron (NM_022748, intron 4 of 30)	intron (NM_022748, intron 4 of 30)	-12195	NR_145813	109623468		NR_145813		SNORD151	-	small nucleolar RNA, C/D box 151	snoRNA
340	chr12	12794137	12840953	+	0	NA	intron (NM_201224, intron 2 of 10)	AluJr|SINE|Alu	4199	NM_201224	51202	Hs.719938	NM_016355	ENSG00000213782	DDX47	E4-DBP|HQ0256|MSTP162|RRP3	DEAD-box helicase 47	protein-coding
976	chr20	62348523	62365835	+	0	NA	TTS (NR_109922)	TTS (NR_109922)	4169	NR_109922	101928158	Hs.473256	NR_109922	ENSG00000228812	LAMA5-AS1	-	LAMA5 antisense RNA 1	ncRNA
119	chr1	183599638	183623337	+	0	NA	Intergenic	L2a|LINE|L2	-20573	NM_001127651	4688	Hs.587558	NM_000433	ENSG00000116701	NCF2	NCF-2|NOXA2|P67-PHOX|P67PHOX	neutrophil cytosolic factor 2	protein-coding
720	chr17	82523940	82560538	+	0	NA	intron (NM_004514, intron 1 of 8)	AluSq2|SINE|Alu	22507	NM_004514	3607	Hs.591140	NM_004514	ENSG00000141568	FOXK2	ILF|ILF-1|ILF1|nGTBP	forkhead box K2	protein-coding
1215	chr4	128513851	128531141	+	0	NA	Intergenic	L2a|LINE|L2	94480	NR_125882	100507487	Hs.549644	NR_125882	ENSG00000251432	LINC02615	-	long intergenic non-protein coding RNA 2615	ncRNA
762	chr19	15829038	15838403	+	0	NA	intron (NR_015379, intron 2 of 2)	HERVH-int|LTR|ERV1	4773	NR_015379	652995	Hs.644234	NR_015379	ENSG00000214049	UCA1	CUDR|LINC00178|NCRNA00178|UCAT1|onco-lncRNA-36	urothelial cancer associated 1	ncRNA
1055	chr3	36674414	36680373	+	0	NA	Intergenic	L1M3c|LINE|L1	62468	NM_033403	85443	Hs.631907	NM_033403	ENSG00000163673	DCLK3	CLR|DCAMKL3|DCDC3C|DCK3	doublecortin like kinase 3	protein-coding
274	chr11	47508339	47515526	+	0	NA	intron (NM_001330272, intron 1 of 15)	AluSx|SINE|Alu	12056	NM_001172639	10658	Hs.595333	NM_006560	ENSG00000149187	CELF1	BRUNOL2|CUG-BP|CUGBP|CUGBP1|EDEN-BP|NAB50|NAPOR|hNab50	CUGBP Elav-like family member 1	protein-coding
1449	chr7	74478032	74484680	+	0	NA	intron (NM_016328, intron 1 of 26)	AluJr|SINE|Alu	27450	NM_005685	9569	Hs.647056	NM_005685	ENSG00000006704	GTF2IRD1	BEN|CREAM1|GTF3|MUSTRD1|RBAP2|WBS|WBSCR11|WBSCR12|hMusTRD1alpha1	GTF2I repeat domain containing 1	protein-coding
510	chr14	101966741	102003472	+	0	NA	intron (NM_001376, intron 7 of 77)	intron (NM_001376, intron 7 of 77)	20533	NM_001376	1778	Hs.614080	NM_001376	ENSG00000197102	DYNC1H1	CMT2O|DHC1|DHC1a|DNCH1|DNCL|DNECL|DYHC|Dnchc1|HL-3|SMALED1|p22	dynein cytoplasmic 1 heavy chain 1	protein-coding
1644	chr9	133873185	133892832	+	0	NA	intron (NM_001134398, intron 2 of 29)	intron (NM_001134398, intron 2 of 29)	109316	NM_003371	7410	Hs.369921	NM_003371	ENSG00000160293	VAV2	VAV-2	vav guanine nucleotide exchange factor 2	protein-coding
516	chr14	103550919	103593997	+	0	NA	intron (NR_126432, intron 2 of 3)	AluSz6|SINE|Alu	9498	NM_001370595	84334	Hs.598441	NM_001302652	ENSG00000256053	COA8	APOP|APOP1|APOPT1|C14orf153	cytochrome c oxidase assembly factor 8	protein-coding
1558	chr8	122673682	122701207	+	0	NA	intron (NR_126348, intron 2 of 3)	AluSx1|SINE|Alu	6662	NR_126348	104266958	Hs.575540	NR_126348	ENSG00000253819	LINC01151	-	long intergenic non-protein coding RNA 1151	ncRNA
735	chr18	26569376	26581564	+	0	NA	intron (NM_001258222, intron 1 of 4)	intron (NM_001258222, intron 1 of 4)	16065	NR_107024	102466874		NR_107024	ENSG00000276221	MIR8057	hsa-mir-8057	microRNA 8057	ncRNA
447	chr13	109998062	110018343	+	0	NA	Intergenic	Intergenic	-45083	NR_126387	104355146	Hs.508690	NR_126387	ENSG00000231428	LINC00396	-	long intergenic non-protein coding RNA 396	ncRNA
1495	chr7	151687000	151755236	+	0	NA	intron (NM_016203, intron 3 of 15)	intron (NM_016203, intron 3 of 15)	15145	NM_001363698	51422	Hs.647072	NM_016203	ENSG00000106617	PRKAG2	AAKG|AAKG2|CMH6|H91620p|WPWS	protein kinase AMP-activated non-catalytic subunit gamma 2	protein-coding
1208	chr4	94507453	94551768	+	0	NA	intron (NM_001011516, intron 3 of 9)	intron (NM_001011516, intron 3 of 9)	77668	NM_001256429	10611	Hs.480311	NM_006457	ENSG00000163110	PDLIM5	ENH|ENH1|L9|LIM	PDZ and LIM domain 5	protein-coding
1136	chr3	171922701	171968547	+	0	NA	Intergenic	AluSz|SINE|Alu	-44884	NR_046852	100874219	Hs.730556	NR_046852	ENSG00000234717	TMEM212-AS1	-	TMEM212 antisense RNA 1	ncRNA
158	chr1	225440505	225454462	+	0	NA	Intergenic	Intergenic	-18628	NM_194442	3930	Hs.435166	NM_002296	ENSG00000143815	LBR	C14SR|DHCR14B|LMN2R|PHA|PHASK|TDRD18	lamin B receptor	protein-coding
1023	chr22	40497428	40514030	+	0	NA	intron (NM_020831, intron 3 of 14)	MLT1A1|LTR|ERVL-MaLR	-16071	NR_109965	101927257	Hs.662725	NR_109965	ENSG00000232564	MRTFA-AS1	-	MRTFA antisense RNA 1	ncRNA
70	chr1	94182813	94302126	+	0	NA	intron (NM_001328664, intron 1 of 22)	L1ME1|LINE|L1	-4885	NM_001328666	9411	Hs.483238	NM_004815	ENSG00000137962	ARHGAP29	PARG1	Rho GTPase activating protein 29	protein-coding
607	chr16	69395313	69417778	+	0	NA	Intergenic	AluSp|SINE|Alu	-18050	NM_030579	80777	Hs.461131	NM_030579	ENSG00000103018	CYB5B	CYB5-M|CYPB5M|OMB5	cytochrome b5 type B	protein-coding
1413	chr7	2860007	2874166	+	0	NA	Intergenic	MSTB|LTR|ERVL-MaLR	-22778	NM_007353	2768	Hs.487341	NM_007353	ENSG00000146535	GNA12	NNX3|RMP|gep	G protein subunit alpha 12	protein-coding
654	chr17	41645867	41679155	+	0	NA	Intergenic	MER2|DNA|TcMar-Tigger	-22312	NR_033415	284116	Hs.725790	NR_033415	ENSG00000214514	KRT42P	-	keratin 42 pseudogene	pseudo
352	chr12	31720909	31821014	+	0	NA	Intergenic	AluY|SINE|Alu	21337	NM_001013699	440093	Hs.448697	NM_001013699	ENSG00000188375	H3F3C	H3.5	H3 histone family member 3C	protein-coding
1268	chr5	73901629	74001172	+	0	NA	Intergenic	Intergenic	137854	NM_001244364	64283	Hs.482521	NM_001080479	ENSG00000214944	ARHGEF28	RGNEF|RIP2|p190RHOGEF	Rho guanine nucleotide exchange factor 28	protein-coding
1560	chr8	125109623	125126634	+	0	NA	intron (NM_001349486, intron 3 of 7)	AluSx|SINE|Alu	26268	NM_173685	286053	Hs.388297	NM_173685	ENSG00000156831	NSMCE2	C8orf36|MMS21|NSE2|ZMIZ7	NSE2 (MMS21) homolog, SMC5-SMC6 complex SUMO ligase	protein-coding
797	chr2	9231062	9252692	+	0	NA	intron (NM_003887, intron 1 of 27)	intron (NM_003887, intron 1 of 27)	35065	NM_003887	8853	Hs.555902	NM_003887	ENSG00000151693	ASAP2	AMAP2|CENTB3|DDEF2|PAG3|PAP|Pap-alpha|SHAG1	ArfGAP with SH3 domain, ankyrin repeat and PH domain 2	protein-coding
69	chr1	94061664	94143525	+	0	NA	intron (NM_000350, intron 5 of 49)	L2a|LINE|L2	18554	NM_000350	24	Hs.416707	NM_000350	ENSG00000198691	ABCA4	ABC10|ABCR|ARMD2|CORD3|FFM|RMP|RP19|STGD|STGD1	ATP binding cassette subfamily A member 4	protein-coding
204	chr10	47986144	47992349	+	0	NA	Intergenic	Intergenic	10545	NM_001137549	100133093	Hs.723078	NM_001137549	ENSG00000189090	FAM25G	FAM25A|FAM25B|FAM25C|bA301J7.4	family with sequence similarity 25 member G	protein-coding
1117	chr3	149214675	149226272	+	0	NA	intron (NM_000096, intron 1 of 18)	intron (NM_000096, intron 1 of 18)	1356	NR_046371	1356	Hs.558314	NM_000096	ENSG00000047457	CP	CP-2	ceruloplasmin	protein-coding
713	chr17	78150281	78160467	+	0	NA	intron (NM_001163075, intron 2 of 4)	intron (NM_001163075, intron 2 of 4)	8989	NM_001163075	100141515	Hs.633034	NM_001163075	ENSG00000187997	C17orf99	IL-40|UNQ464	chromosome 17 open reading frame 99	protein-coding
856	chr2	102081953	102142711	+	0	NA	intron (NM_001320980, intron 1 of 11)	(GT)n|Simple_repeat|Simple_repeat	7728	NM_001320986	3554	Hs.701982	NM_000877	ENSG00000115594	IL1R1	CD121A|D2S1473|IL-1R-alpha|IL1R|IL1RA|P80	interleukin 1 receptor type 1	protein-coding
1112	chr3	134308607	134374466	+	0	NA	Intergenic	MLT1H|LTR|ERVL-MaLR	26326	NR_106885	102466744		NR_106885	ENSG00000277723	MIR6827	hsa-mir-6827	microRNA 6827	ncRNA
850	chr2	95022643	95060530	+	0	NA	intron (NM_022440, intron 1 of 1)	MIR|SINE|MIR	15878	NM_002371	4118	Hs.80395	NM_002371	ENSG00000172005	MAL	MVP17|VIP17	mal, T cell differentiation protein	protein-coding
257	chr11	12676994	12698226	+	0	NA	intron (NM_021961, intron 2 of 12)	intron (NM_021961, intron 2 of 12)	13189	NM_021961	7003	Hs.655331	NM_021961	ENSG00000187079	TEAD1	AA|NTEF-1|REF1|TCF-13|TCF13|TEAD-1|TEF-1	TEA domain transcription factor 1	protein-coding
1500	chr8	11847975	11902874	+	0	NA	Intergenic	Intergenic	-7337	NM_001317237	1508	Hs.520898	NM_001908	ENSG00000164733	CTSB	APPS|CPSB|RECEUP	cathepsin B	protein-coding
410	chr12	122863191	122900000	+	0	NA	intron (NM_024667, intron 1 of 3)	AluJb|SINE|Alu	14529	NM_024667	79720	Hs.507162	NM_024667	ENSG00000139722	VPS37B	-	VPS37B subunit of ESCRT-I	protein-coding
1250	chr5	36392831	36425886	+	0	NA	Intergenic	L1MA2|LINE|L1	-107456	NM_001161429	202151	Hs.199777	NM_145000	ENSG00000164188	RANBP3L	-	RAN binding protein 3 like	protein-coding
951	chr20	45335919	45345573	+	0	NA	intron (NM_002999, intron 1 of 4)	intron (NM_002999, intron 1 of 4)	7678	NM_002999	6385	Hs.632267	NM_002999	ENSG00000124145	SDC4	SYND4	syndecan 4	protein-coding
825	chr2	43407688	43427292	+	0	NA	intron (NM_001083953, intron 28 of 37)	intron (NM_001083953, intron 28 of 37)	178484	NM_001083953	63892	Hs.369592	NM_022065	ENSG00000115970	THADA	ARMC13|GITA	THADA armadillo repeat containing	protein-coding
77	chr1	98322183	98326492	+	0	NA	Intergenic	MLT2F|LTR|ERVL	113626	NR_046088	729987	Hs.683961	NR_046088	ENSG00000226053	LINC01776	-	long intergenic non-protein coding RNA 1776	ncRNA
1626	chr9	110014962	110033984	+	0	NA	intron (NM_147150, intron 7 of 9)	L1MB8|LINE|L1	-24125	NM_001004065	445815	Hs.591908	NM_007203	ENSG00000157654	PALM2-AKAP2	AKAP-2|AKAP-KL|AKAP2|AKAPKL|MISP2|PALM2|PRKA2	PALM2-AKAP2 fusion	protein-coding
677	chr17	55416945	55436907	+	0	NA	Intergenic	MIRc|SINE|MIR	-5091	NM_012329	23531	Hs.463483	NM_012329	ENSG00000108960	MMD	MMA|MMD1|PAQR11	monocyte to macrophage differentiation associated	protein-coding
1356	chr6	42224229	42229283	+	0	NA	3' UTR (NM_033502, exon 18 of 18)	3' UTR (NM_033502, exon 18 of 18)	-8895	NM_018141	55173	Hs.380887	NM_018141	ENSG00000048544	MRPS10	MRP-S10|PNAS-122	mitochondrial ribosomal protein S10	protein-coding
547	chr15	73981578	74011796	+	0	NA	intron (NM_033247, intron 1 of 4)	MER34C2|LTR|ERV1	1971	NM_033238	5371	Hs.526464	NM_002675	ENSG00000140464	PML	MYL|PP8675|RNF71|TRIM19	promyelocytic leukemia	protein-coding
92	chr1	150560800	150569117	+	0	NA	intron (NR_104133, intron 2 of 3)	intron (NR_104133, intron 2 of 3)	9594	NR_104133	574406	Hs.516243	NM_001025493	ENSG00000203804	ADAMTSL4-AS1	C1orf138	ADAMTSL4 antisense RNA 1	ncRNA
1221	chr4	150104153	150141783	+	0	NA	intron (NM_001040260, intron 2 of 15)	Tigger1|DNA|TcMar-Tigger	44523	NM_001040261	166614	Hs.591683	NM_152619	ENSG00000170390	DCLK2	CL2|CLICK-II|CLICK2|CLIK2|DCAMKL2|DCDC3|DCDC3B|DCK2	doublecortin like kinase 2	protein-coding
416	chr13	34145604	34165896	+	0	NA	Intergenic	Intergenic	-192293	NR_146542	105370158		NR_146542		LINC02343	-	long intergenic non-protein coding RNA 2343	ncRNA
768	chr19	21013944	21034448	+	0	NA	intron (NM_001172671, intron 2 of 4)	intron (NM_001172671, intron 2 of 4)	3539	NM_025189	80264	Hs.729202	NM_025189	ENSG00000118620	ZNF430	-	zinc finger protein 430	protein-coding
679	chr17	57516259	57568644	+	0	NA	intron (NM_001322250, intron 7 of 13)	intron (NM_001322250, intron 7 of 13)	-18854	NR_110808	101927557	Hs.639984	NR_110808	ENSG00000266100	LOC101927557	-	uncharacterized LOC101927557	ncRNA
864	chr2	111693909	111736355	+	0	NA	Intergenic	Intergenic	56002	NR_039928	100616370		NR_039928	ENSG00000264793	MIR4771-1	-	microRNA 4771-1	ncRNA
1640	chr9	130117638	130139342	+	0	NA	intron (NM_020960, intron 16 of 17)	intron (NM_020960, intron 16 of 17)	15729	NR_135124	401554	Hs.522437	NR_135124	ENSG00000196979	GPRACR	LncGPR107	GPR107 adjacent cis regulating lncRNA	ncRNA
53	chr1	58849189	58884174	+	0	NA	intron (NR_108106, intron 1 of 1)	intron (NR_108106, intron 1 of 1)	81530	NR_034015	100131060	Hs.680604	NR_034014	ENSG00000234807	LINC01135	-	long intergenic non-protein coding RNA 1135	ncRNA
1341	chr6	26304623	26332710	+	0	NA	Intergenic	Intergenic	-33167	NM_003543	8365	Hs.591790	NM_003543	ENSG00000158406	HIST1H4H	H4/h|H4FH	histone cluster 1 H4 family member h	protein-coding
475	chr14	61465929	61588501	+	0	NA	intron (NM_006255, intron 10 of 13)	intron (NM_006255, intron 10 of 13)	42979	NR_110417	101927780	Hs.254789	NR_110416	ENSG00000250548	LINC01303	-	long intergenic non-protein coding RNA 1303	ncRNA
953	chr20	46978233	46993505	+	0	NA	intron (NM_172110, intron 1 of 13)	MER102a|DNA|hAT-Charlie	91026	NM_005244	2139	Hs.472877	NM_005244	ENSG00000064655	EYA2	EAB1	EYA transcriptional coactivator and phosphatase 2	protein-coding
549	chr15	75652748	75673498	+	0	NA	Intergenic	Intergenic	14116	NM_001318146	257364	Hs.8705	NM_153271	ENSG00000173548	SNX33	SH3PX3|SH3PXD3C|SNX30	sorting nexin 33	protein-coding
1132	chr3	170723645	170760169	+	0	NA	intron (NR_135556, intron 5 of 5)	intron (NR_135556, intron 5 of 5)	128288	NM_001099645	200916	Hs.380933	NM_001099645	ENSG00000163584	RPL22L1	-	ribosomal protein L22 like 1	protein-coding
1083	chr3	104357739	104397981	+	0	NA	Intergenic	MLT1D|LTR|ERVL-MaLR	-853744	NR_039611	100616336		NR_039611	ENSG00000265328	MIR548AB	-	microRNA 548ab	ncRNA
152	chr1	223178196	223209370	+	0	NA	Intergenic	MSTD|LTR|ERVL-MaLR	-50535	NM_003268	7100	Hs.604542	NM_003268	ENSG00000187554	TLR5	MELIOS|SLE1|SLEB1|TIL3	toll like receptor 5	protein-coding
799	chr2	9534100	9566013	+	0	NA	intron (NM_003183, intron 1 of 18)	intron (NM_003183, intron 1 of 18)	5774	NM_003183	6868	Hs.404914	NM_003183	ENSG00000151694	ADAM17	ADAM18|CD156B|CSVP|NISBD|NISBD1|TACE	ADAM metallopeptidase domain 17	protein-coding
1165	chr3	194521409	194539897	+	0	NA	Intergenic	L1ME1|LINE|L1	43513	NR_033929	401106	Hs.407087	NR_033929		LINC00884	-	long intergenic non-protein coding RNA 884	ncRNA
885	chr2	168183060	168245203	+	0	NA	intron (NM_013233, intron 1 of 17)	MIR|SINE|MIR	33464	NM_013233	27347	Hs.276271	NM_013233	ENSG00000198648	STK39	DCHT|PASK|SPAK	serine/threonine kinase 39	protein-coding
98	chr1	154419185	154428087	+	0	NA	intron (NM_001206866, intron 1 of 6)	intron (NM_001206866, intron 1 of 6)	-17072	NR_147855	101928101	Hs.617089	NR_147855	ENSG00000228013	IL6R-AS1	-	IL6R antisense RNA 1	ncRNA
1137	chr3	172042193	172069942	+	0	NA	intron (NM_001135095, intron 1 of 25)	AluY|SINE|Alu	15536	NM_001135095	64778	Hs.744888	NM_022763	ENSG00000075420	FNDC3B	FAD104|PRO4979|YVTM2421	fibronectin type III domain containing 3B	protein-coding
711	chr17	77321568	77342535	+	0	NA	intron (NM_006640, intron 1 of 10)	AluJb|SINE|Alu	12536	NM_006640	10801	Hs.440932	NM_006640	ENSG00000184640	SEPTIN9	AF17q25|MSF|MSF1|NAPB|PNUTL4|SEPT9|SINT1|SeptD1	septin 9	protein-coding
1105	chr3	126388706	126400295	+	0	NA	promoter-TSS (NM_182628)	promoter-TSS (NM_182628)	298	NR_103787	100506907	Hs.369473	NR_103787	ENSG00000249833	CCDC37-DT	CCDC37-AS1	CCDC37 divergent transcript	ncRNA
259	chr11	13206086	13217073	+	0	NA	Intergenic	Intergenic	-65073	NM_001351804	406	Hs.65734	NM_001178	ENSG00000133794	ARNTL	BMAL1|BMAL1c|JAP3|MOP3|PASD3|TIC|bHLHe5	aryl hydrocarbon receptor nuclear translocator like	protein-coding
358	chr12	45268171	45286094	+	0	NA	intron (NM_001204803, intron 2 of 20)	HAL1|LINE|L1	-15558	NM_001142678	196527	Hs.505339	NM_001025356	ENSG00000177119	ANO6	BDPLT7|SCTS|TMEM16F	anoctamin 6	protein-coding
505	chr14	88983477	89001295	+	0	NA	Intergenic	Intergenic	167735	NM_001366536	123016	Hs.303055	NM_144596	ENSG00000165533	TTC8	BBS8|RP51	tetratricopeptide repeat domain 8	protein-coding
1504	chr8	17837025	17850841	+	0	NA	Intergenic	Intergenic	-42354	NM_001363061	57509	Hs.7946	NM_020749	ENSG00000129422	MTUS1	ATBP|ATIP|ATIP3|ICIS|MP44|MTSG1	microtubule associated scaffold protein 1	protein-coding
609	chr16	70450374	70489120	+	0	NA	intron (NM_145059, intron 10 of 23)	AluSx|SINE|Alu	15152	NM_145059	197258	Hs.7907	NM_145059	ENSG00000157353	FCSK	1110046B12Rik|CDGF2|FUK	fucose kinase	protein-coding
1448	chr7	74272016	74293396	+	0	NA	Intergenic	AluSx1|SINE|Alu	-6701	NM_032421	7461	Hs.647018	NM_003388	ENSG00000106665	CLIP2	CLIP|CLIP-115|CYLN2|WBSCR3|WBSCR4|WSCR3|WSCR4	CAP-Gly domain containing linker protein 2	protein-coding
1475	chr7	116417636	116476829	+	0	NA	Intergenic	L1PB3|LINE|L1	-52506	NM_001233	858	Hs.212332	NM_001233	ENSG00000105971	CAV2	CAV	caveolin 2	protein-coding
1559	chr8	123350509	123390872	+	0	NA	intron (NM_014109, intron 6 of 27)	intron (NM_014109, intron 6 of 27)	-22560	NR_030382	693130		NR_030382	ENSG00000283172	MIR548D1	MIRN548D1	microRNA 548d-1	ncRNA
405	chr12	121766445	121800550	+	0	NA	intron (NM_019034, intron 2 of 4)	AluSp|SINE|Alu	10191	NM_019034	54509	Hs.707579	NM_019034	ENSG00000139725	RHOF	ARHF|RIF	ras homolog family member F, filopodia associated	protein-coding
1433	chr7	43625651	43668478	+	0	NA	3' UTR (NM_001321202, exon 4 of 4)	3' UTR (NM_001321202, exon 4 of 4)	63956	NM_004760	9263	Hs.709489	NM_004760	ENSG00000164543	STK17A	DRAK1	serine/threonine kinase 17a	protein-coding
1116	chr3	139298793	139317430	+	0	NA	Intergenic	Intergenic	-35883	NM_020191	56945	Hs.745001	NM_020191	ENSG00000175110	MRPS22	C3orf5|COXPD5|GIBT|GK002|MRP-S22|ODG7|RPMS22	mitochondrial ribosomal protein S22	protein-coding
1564	chr8	125644804	125665370	+	0	NA	Intergenic	MIRb|SINE|MIR	222878	NM_001282985	10221	Hs.444947	NM_025195	ENSG00000173334	TRIB1	C8FW|GIG-2|GIG2|SKIP1|TRB-1|TRB1	tribbles pseudokinase 1	protein-coding
645	chr17	31565800	31597253	+	0	NA	Intergenic	Intergenic	6115	NR_029856	100126356		NR_029856	ENSG00000283978	MIR365B	MIR365-2|MIRN365-2|hsa-mir-365b|mir-365b	microRNA 365b	ncRNA
660	chr17	44533803	44560443	+	0	NA	Intergenic	Intergenic	-10361	NM_001466	2535	Hs.142912	NM_001466	ENSG00000180340	FZD2	Fz2|OMOD2|fz-2|fzE2|hFz2	frizzled class receptor 2	protein-coding
1622	chr9	97512870	97526634	+	0	NA	intron (NM_003275, intron 1 of 9)	L2c|LINE|L2	18086	NM_003275	7111	Hs.404289	NM_003275	ENSG00000136842	TMOD1	D9S57E|ETMOD|TMOD	tropomodulin 1	protein-coding
43	chr1	47477258	47488465	+	0	NA	Intergenic	Intergenic	-45544	NR_126355	102724077	Hs.159718	NR_126355		LINC01389	-	long intergenic non-protein coding RNA 1389	ncRNA
8	chr1	12380478	12387326	+	0	NA	intron (NM_015378, intron 58 of 69)	intron (NM_015378, intron 58 of 69)	-123344	NR_003025	677885	Hs.658450	NR_003025	ENSG00000239149	SNORA59A	ACA59	small nucleolar RNA, H/ACA box 59A	snoRNA
1209	chr4	107274745	107300335	+	0	NA	Intergenic	Intergenic	-251227	NM_014421	27123	Hs.211869	NM_014421	ENSG00000155011	DKK2	DKK-2	dickkopf WNT signaling pathway inhibitor 2	protein-coding
1357	chr6	44010179	44077658	+	0	NA	intron (NR_125864, intron 1 of 4)	intron (NR_125864, intron 1 of 4)	30734	NR_125864	101929705	Hs.670378	NR_125864	ENSG00000237686	LOC101929705	-	uncharacterized LOC101929705	ncRNA
449	chr13	110379896	110412748	+	0	NA	intron (NM_001846, intron 4 of 47)	intron (NM_001846, intron 4 of 47)	55364	NR_107040	102465872		NR_107040	ENSG00000276765	MIR8073	hsa-mir-8073	microRNA 8073	ncRNA
1269	chr5	74061329	74077484	+	0	NA	Intergenic	Intergenic	238919	NR_105009	102503429	Hs.519391	NR_105009	ENSG00000248942	LINC01335	-	long intergenic non-protein coding RNA 1335	ncRNA
1627	chr9	110049002	110156281	+	0	NA	intron (NM_001004065, intron 1 of 3)	intron (NM_001004065, intron 1 of 3)	-22860	NM_001136562	445815	Hs.591908	NM_007203	ENSG00000157654	PALM2-AKAP2	AKAP-2|AKAP-KL|AKAP2|AKAPKL|MISP2|PALM2|PRKA2	PALM2-AKAP2 fusion	protein-coding
575	chr16	1743986	1748005	+	0	NA	intron (NM_001040439, intron 5 of 30)	intron (NM_001040439, intron 5 of 30)	11010	NR_036138	100423012		NR_036138	ENSG00000265820	MIR3177	mir-3177	microRNA 3177	ncRNA
1281	chr5	107519204	107590702	+	0	NA	intron (NM_001962, intron 1 of 4)	intron (NM_001962, intron 1 of 4)	115984	NM_001962	1946	Hs.288741	NM_001962	ENSG00000184349	EFNA5	AF1|EFL5|EPLG7|GLC1M|LERK7|RAGS	ephrin A5	protein-coding
1352	chr6	34224244	34246488	+	0	NA	Intergenic	CpG	-1507	NM_145903	3159	Hs.518805	NM_002131	ENSG00000137309	HMGA1	HMG-R|HMGA1A|HMGIY	high mobility group AT-hook 1	protein-coding
666	chr17	46609818	46628219	+	0	NA	intron (NR_040116, intron 1 of 19).2	L2b|LINE|L2	28284	NR_033799	728806	Hs.735097	NR_033799		NSFP1	NSFP	N-ethylmaleimide-sensitive factor pseudogene 1	pseudo
1254	chr5	38853146	38873656	+	0	NA	intron (NM_003999, intron 1 of 17)	AluSc|SINE|Alu	17389	NM_003999	9180	Hs.120658	NM_003999	ENSG00000145623	OSMR	IL-31R-beta|IL-31RB|OSMRB|PLCA1	oncostatin M receptor	protein-coding
1087	chr3	107893233	107941547	+	0	NA	intron (NR_015394, intron 1 of 2)	MER9a2|LTR|ERVK	34185	NR_015394	285205	Hs.134882	NR_015394	ENSG00000240423	LINC00636	-	long intergenic non-protein coding RNA 636	ncRNA
859	chr2	108955846	108973174	+	0	NA	intron (NM_022336, intron 1 of 11)	intron (NM_022336, intron 1 of 11)	24710	NM_022336	10913	Hs.171971	NM_022336	ENSG00000135960	EDAR	DL|ECTD10A|ECTD10B|ED1R|ED3|ED5|EDA-A1R|EDA1R|EDA3|HRM1	ectodysplasin A receptor	protein-coding
1148	chr3	185527266	185559126	+	0	NA	intron (NM_139248, intron 1 of 9)	AluSz|SINE|Alu	9392	NM_139248	200879	Hs.68864	NM_139248	ENSG00000163898	LIPH	AH|ARWH2|HYPT7|LAH2|LPDLR|PLA1B|mPA-PLA1	lipase H	protein-coding
1590	chr9	26258624	26266847	+	0	NA	Intergenic	Intergenic	196060	NM_001004352	100506422	Hs.533221	NM_001004352		LOC100506422	-	putative deoxyuridine 5'-triphosphate nucleotidohydrolase-like protein FLJ16323	protein-coding
1175	chr4	3284281	3294941	+	0	NA	Intergenic	L1MA7|LINE|L1	-24536	NM_198229	6002	Hs.527061	NM_002926	ENSG00000159788	RGS12	-	regulator of G protein signaling 12	protein-coding
123	chr1	198655748	198683171	+	0	NA	intron (NM_002838, intron 2 of 32)	intron (NM_002838, intron 2 of 32)	30419	NR_052021	5788	Hs.654514	NM_002838	ENSG00000081237	PTPRC	B220|CD45|CD45R|GP180|L-CA|LCA|LY5|T200	protein tyrosine phosphatase receptor type C	protein-coding
1082	chr3	101851644	101869274	+	0	NA	3' UTR (NM_031419, exon 12 of 12)	3' UTR (NM_031419, exon 12 of 12)	10945	NM_031419	64332	Hs.319171	NM_031419	ENSG00000144802	NFKBIZ	IKBZ|INAP|MAIL	NFKB inhibitor zeta	protein-coding
394	chr12	104275943	104329881	+	0	NA	promoter-TSS (NM_001008394)	promoter-TSS (NM_001008394)	-827	NM_001008394	493861	Hs.659857	NM_001008394	ENSG00000255150	EID3	NS4EB|NSE4B|NSMCE4B	EP300 interacting inhibitor of differentiation 3	protein-coding
1133	chr3	170998856	171004270	+	0	NA	intron (NM_001278658, intron 7 of 9)	intron (NM_001278658, intron 7 of 9)	25157	NM_000340	6514	Hs.167584	NM_000340	ENSG00000163581	SLC2A2	GLUT2	solute carrier family 2 member 2	protein-coding
1026	chr22	42915920	42950115	+	0	NA	intron (NM_001184970, intron 1 of 10)	intron (NM_001184970, intron 1 of 10)	14024	NM_007229	11252	Hs.162877	NM_007229	ENSG00000100266	PACSIN2	SDPII	protein kinase C and casein kinase substrate in neurons 2	protein-coding
285	chr11	63847254	63882109	+	0	NA	intron (NM_001163296, intron 1 of 16)	AluJo|SINE|Alu	-23856	NM_017490	2011	Hs.567261	NM_004954	ENSG00000072518	MARK2	EMK-1|EMK1|PAR-1|Par-1b|Par1b	microtubule affinity regulating kinase 2	protein-coding
1416	chr7	6367532	6401423	+	0	NA	intron (NM_006908, intron 1 of 5)	intron (NM_006908, intron 1 of 5)	9950	NM_006908	5879	Hs.413812	NM_006908	ENSG00000136238	RAC1	MIG5|MRD48|Rac-1|TC-25|p21-Rac1	Rac family small GTPase 1	protein-coding
692	chr17	65006959	65028577	+	0	NA	intron (NM_006572, intron 3 of 3)	intron (NM_006572, intron 3 of 3)	38006	NM_001282425	10672	Hs.515018	NM_006572	ENSG00000120063	GNA13	G13	G protein subunit alpha 13	protein-coding
181	chr10	4127270	4145375	+	0	NA	Intergenic	Intergenic	84596	NR_120632	101927964	Hs.737041	NR_120632	ENSG00000236990	LOC101927964	-	uncharacterized LOC101927964	ncRNA
615	chr16	81401269	81407670	+	0	NA	Intergenic	Intergenic	19451	NR_039871	100616150		NR_039871	ENSG00000284473	MIR4720	-	microRNA 4720	ncRNA
524	chr15	40777032	40799613	+	0	NA	intron (NM_018163, intron 1 of 10)	AluJr|SINE|Alu	18342	NM_001130448	643338	Hs.631715	NM_001130448	ENSG00000188277	C15orf62	-	chromosome 15 open reading frame 62	protein-coding
922	chr2	237731444	237744600	+	0	NA	intron (NM_001137550, intron 10 of 23)	L2b|LINE|L2	45817	NM_001137553	9208	Hs.471779	NM_004735	ENSG00000124831	LRRFIP1	FLAP-1|FLAP1|FLIIAP1|GCF-2|GCF2|HUFI-1|TRIP	LRR binding FLII interacting protein 1	protein-coding
491	chr14	71686625	71716952	+	0	NA	intron (NM_001354286, intron 15 of 24)	intron (NM_001354286, intron 15 of 24)	115490	NM_001284246	26037	Hs.654657	NM_015556	ENSG00000197555	SIPA1L1	E6TP1|SPAR1	signal induced proliferation associated 1 like 1	protein-coding
419	chr13	40145358	40190759	+	0	NA	Intergenic	Intergenic	-13751	NR_046870	100874127	Hs.578028	NR_046870	ENSG00000230710	LINC00332	NCRNA00332	long intergenic non-protein coding RNA 332	ncRNA
772	chr19	33039254	33062416	+	0	NA	intron (NM_033103, intron 1 of 14)	AluSq|SINE|Alu	14053	NM_033103	85415	Hs.466435	NM_033103	ENSG00000131941	RHPN2	P76RBE|RHOBP	rhophilin Rho GTPase binding protein 2	protein-coding
264	chr11	16978032	17006301	+	0	NA	intron (NM_001329630, intron 3 of 26)	intron (NM_001329630, intron 3 of 26)	22248	NM_001329631	144100	Hs.12332	NM_175058	ENSG00000166689	PLEKHA7	-	pleckstrin homology domain containing A7	protein-coding
1511	chr8	29282818	29289436	+	0	NA	Intergenic	Intergenic	-23057	NM_015254	23303	Hs.444767	NM_015254	ENSG00000197892	KIF13B	GAKIN	kinesin family member 13B	protein-coding
438	chr13	95251700	95281656	+	0	NA	intron (NM_001105515, intron 1 of 20)	intron (NM_001105515, intron 1 of 20)	34768	NM_005845	10257	Hs.508423	NM_005845	ENSG00000125257	ABCC4	MOAT-B|MOATB|MRP4	ATP binding cassette subfamily C member 4	protein-coding
591	chr16	29251145	29265966	+	0	NA	Intergenic	Intergenic	-43732	NR_002939	440352	Hs.658149	NR_002939		SNX29P2	RUNDC2C	sorting nexin 29 pseudogene 2	pseudo
1353	chr6	34652800	34693050	+	0	NA	intron (NM_022758, intron 1 of 3)	HAL1|LINE|L1	-23229	NR_134625	101929243	Hs.643498	NR_134625	ENSG00000272288	LOC101929243	-	uncharacterized LOC101929243	ncRNA
383	chr12	89950297	89972919	+	0	NA	Intergenic	Intergenic	13915	NR_135019	105369891	Hs.148998	NR_135019	ENSG00000257725	LINC02399	-	long intergenic non-protein coding RNA 2399	ncRNA
424	chr13	45160228	45236554	+	0	NA	intron (NM_198404, intron 1 of 1)	intron (NM_198404, intron 1 of 1)	2654	NM_198404	386618	Hs.23406	NM_198404	ENSG00000180332	KCTD4	bA321C24.3	potassium channel tetramerization domain containing 4	protein-coding
538	chr15	60361969	60434327	+	0	NA	promoter-TSS (NM_004039)	promoter-TSS (NM_004039)	-162	NM_004039	302	Hs.511605	NM_004039	ENSG00000182718	ANXA2	ANX2|ANX2L4|CAL1H|HEL-S-270|LIP2|LPC2|LPC2D|P36|PAP-IV	annexin A2	protein-coding
1279	chr5	103414415	103429461	+	0	NA	Intergenic	Intergenic	120047	NR_104670	102467212	Hs.641885	NR_104670	ENSG00000248757	LINC02115	-	long intergenic non-protein coding RNA 2115	ncRNA
2	chr1	8004977	8099179	+	0	NA	Intergenic	AluSx1|SINE|Alu	-25769	NM_018948	54206	Hs.605445	NM_018948	ENSG00000116285	ERRFI1	GENE-33|MIG-6|MIG6|RALT	ERBB receptor feedback inhibitor 1	protein-coding
519	chr15	32848189	32877747	+	0	NA	intron (NM_001277313, intron 16 of 20)	intron (NM_001277313, intron 16 of 20)	-144103	NR_109767	100131315	Hs.610545	NR_109767	ENSG00000259721	LOC100131315	-	uncharacterized LOC100131315	ncRNA
667	chr17	46721558	46742857	+	0	NA	intron (NR_040116, intron 16 of 19).2	intron (NR_040116, intron 16 of 19).2	86485	NM_030753	7473	Hs.445884	NM_030753	ENSG00000108379	WNT3	INT4|TETAMS	Wnt family member 3	protein-coding
76	chr1	97898569	97918777	+	0	NA	intron (NM_000110, intron 1 of 22)	L2a|LINE|L2	12386	NM_000110	1806	Hs.335034	NM_000110	ENSG00000188641	DPYD	DHP|DHPDHASE|DPD	dihydropyrimidine dehydrogenase	protein-coding
1623	chr9	98142043	98154961	+	0	NA	intron (NM_003389, intron 2 of 11)	AluJo|SINE|Alu	24390	NM_003389	7464	Hs.113094	NM_003389	ENSG00000106789	CORO2A	CLIPINB|IR10|WDR2	coronin 2A	protein-coding
1432	chr7	43567979	43591835	+	0	NA	Intergenic	AluSx1|SINE|Alu	-3201	NM_004760	9263	Hs.709489	NM_004760	ENSG00000164543	STK17A	DRAK1	serine/threonine kinase 17a	protein-coding
1044	chr3	11236941	11255684	+	0	NA	intron (NM_001098211, intron 1 of 1)	intron (NM_001098211, intron 1 of 1)	-6387	NM_000861	3269	Hs.1570	NM_000861	ENSG00000196639	HRH1	H1-R|H1R|HH1R|hisH1	histamine receptor H1	protein-coding
1325	chr6	7120891	7167541	+	0	NA	intron (NM_001003699, intron 1 of 12)	L1MA7|LINE|L1	36255	NM_001003700	6239	Hs.298248	NM_002955	ENSG00000124782	RREB1	FINB|HNT|LZ321|RREB-1|Zep-1	ras responsive element binding protein 1	protein-coding
35	chr1	39385354	39412011	+	0	NA	intron (NM_012090, intron 52 of 92)	intron (NM_012090, intron 52 of 92)	-10391	NM_015038	643314	Hs.658760	NM_015038	ENSG00000127603	KIAA0754	-	KIAA0754	protein-coding
988	chr21	34542793	34554045	+	0	NA	intron (NM_004414, intron 1 of 3)	intron (NM_004414, intron 1 of 3)	-21409	NM_001331016	1827	Hs.282326	NM_004414	ENSG00000159200	RCAN1	ADAPT78|CSP1|DSC1|DSCR1|MCIP1|RCN1	regulator of calcineurin 1	protein-coding
1465	chr7	98334310	98385371	+	0	NA	intron (NM_018842, intron 2 of 13)	AluJr|SINE|Alu	41250	NM_018842	55971	Hs.656063	NM_018842	ENSG00000006453	BAIAP2L1	IRTKS	BAI1 associated protein 2 like 1	protein-coding
1405	chr6	158705172	158738727	+	0	NA	intron (NM_001242394, intron 10 of 17)	intron (NM_001242394, intron 10 of 17)	42804	NR_037482	100500851		NR_037482	ENSG00000265558	MIR3918	mir-3918	microRNA 3918	ncRNA
741	chr18	57431050	57445980	+	0	NA	intron (NM_004852, intron 1 of 1)	CpG	3141	NM_004852	9480	Hs.194725	NM_004852	ENSG00000119547	ONECUT2	OC-2|OC2	one cut homeobox 2	protein-coding
1437	chr7	45972088	45980440	+	0	NA	Intergenic	Intergenic	-54992	NM_001013398	3486	Hs.450230	NM_000598	ENSG00000146674	IGFBP3	BP-53|IBP3	insulin like growth factor binding protein 3	protein-coding
702	chr17	72602531	72635523	+	0	NA	intron (NR_033876, intron 2 of 4)	AluY|SINE|Alu	21445	NR_033876	400619	Hs.447555	NR_033876	ENSG00000227036	LINC00511	LCAL5|onco-lncRNA-12	long intergenic non-protein coding RNA 511	ncRNA
1298	chr5	139563597	139610929	+	0	NA	intron (NM_181838, intron 2 of 7)	LTR17|LTR|ERV1	25924	NM_003339	7322	Hs.108332	NM_003339	ENSG00000131508	UBE2D2	E2(17)KB2|PUBC1|UBC4|UBC4/5|UBCH4|UBCH5B	ubiquitin conjugating enzyme E2 D2	protein-coding
321	chr11	119572102	119591878	+	0	NA	Intergenic	LTR23|LTR|ERV1	147210	NM_203286	5818	Hs.334846	NM_002855	ENSG00000110400	NECTIN1	CD111|CLPED1|ED4|HIgR|HV1S|HVEC|OFC7|PRR|PRR1|PVRL1|PVRR|PVRR1|SK-12|nectin-1	nectin cell adhesion molecule 1	protein-coding
633	chr17	5776438	5789877	+	0	NA	intron (NR_040000, intron 1 of 3)	MLT1D|LTR|ERVL-MaLR	10923	NR_040000	339166	Hs.736088	NR_040000	ENSG00000284837	LOC339166	-	uncharacterized LOC339166	ncRNA
1574	chr8	130060688	130069773	+	0	NA	intron (NM_001362925, intron 27 of 29)	MER21A|LTR|ERVL	19538	NR_045385	100507117	Hs.106015	NR_045385	ENSG00000280543	ASAP1-IT2	-	ASAP1 intronic transcript 2	ncRNA
1027	chr22	42962889	43012031	+	0	NA	intron (NM_001184970, intron 1 of 10)	(AC)n|Simple_repeat|Simple_repeat	-27124	NM_001349970	11252	Hs.162877	NM_007229	ENSG00000100266	PACSIN2	SDPII	protein kinase C and casein kinase substrate in neurons 2	protein-coding
743	chr18	77053922	77130684	+	0	NA	intron (NM_001025100, intron 2 of 3)	CpG	40480	NM_001025101	4155	Hs.551713	NM_002385	ENSG00000197971	MBP	-	myelin basic protein	protein-coding
1417	chr7	6429770	6460300	+	0	NA	intron (NM_001142936, intron 2 of 12)	L1MB8|LINE|L1	2919	NM_139179	221955	Hs.487498	NM_139179	ENSG00000164535	DAGLB	DAGLBETA|KCCR13L	diacylglycerol lipase beta	protein-coding
194	chr10	16952131	16989087	+	0	NA	intron (NM_001081, intron 31 of 66)	intron (NM_001081, intron 31 of 66)	-153155	NM_152724	6251	Hs.524161	NM_012425	ENSG00000148484	RSU1	RSP-1	Ras suppressor protein 1	protein-coding
631	chr17	4228616	4235900	+	0	NA	intron (NR_047571, intron 2 of 23)	intron (NR_047571, intron 2 of 23)	31589	NM_001257999	51479	Hs.696087	NM_016376	ENSG00000185722	ANKFY1	ANKHZN|BTBD23|ZFYVE14	ankyrin repeat and FYVE domain containing 1	protein-coding
484	chr14	65289614	65304400	+	0	NA	Intergenic	MSTA|LTR|ERVL-MaLR	38176	NR_039857	100616176		NR_039857	ENSG00000266740	MIR4708	mir-4708	microRNA 4708	ncRNA
606	chr16	69039753	69077326	+	0	NA	intron (NM_024562, intron 17 of 17)	MIRb|SINE|MIR	-47114	NM_001199280	3038	Hs.592069	NM_005329	ENSG00000103044	HAS3	-	hyaluronan synthase 3	protein-coding
323	chr11	120398103	120434615	+	0	NA	intron (NM_015313, intron 4 of 40)	L2c|LINE|L2	31032	NM_001301084	23365	Hs.24598	NM_015313	ENSG00000196914	ARHGEF12	LARG|PRO2792	Rho guanine nucleotide exchange factor 12	protein-coding
1594	chr9	36294952	36328329	+	0	NA	Intergenic	AluSc8|SINE|Alu	-34584	NM_001190388	10020	Hs.5920	NM_005476	ENSG00000159921	GNE	DMRV|GLCNE|IBM2|NM|Uae1	glucosamine (UDP-N-acetyl)-2-epimerase/N-acetylmannosamine kinase	protein-coding
1022	chr22	39205553	39215487	+	0	NA	Intergenic	AluSx1|SINE|Alu	30389	NM_033016	5155	Hs.1976	NM_002608	ENSG00000100311	PDGFB	IBGC5|PDGF-2|PDGF2|SIS|SSV|c-sis	platelet derived growth factor subunit B	protein-coding
600	chr16	67451508	67463088	+	0	NA	intron (NM_004691, intron 1 of 7)	intron (NM_004691, intron 1 of 7)	23859	NM_004691	9114	Hs.106876	NM_004691	ENSG00000159720	ATP6V0D1	ATP6D|ATP6DV|P39|VATX|VMA6|VPATPD	ATPase H+ transporting V0 subunit d1	protein-coding
1412	chr7	805594	837335	+	0	NA	intron (NM_001171945, intron 2 of 6)	intron (NM_001171945, intron 2 of 6)	4821	NM_001367667	23353	Hs.438072	NM_025154	ENSG00000164828	SUN1	UNC84A	Sad1 and UNC84 domain containing 1	protein-coding
1086	chr3	107208191	107235798	+	0	NA	intron (NR_028303, intron 1 of 3)	L2a|LINE|L2	18644	NR_028303	100302640	Hs.648607	NR_028303	ENSG00000242759	LINC00882	-	long intergenic non-protein coding RNA 882	ncRNA
1278	chr5	96614325	96658514	+	0	NA	Intergenic	Intergenic	-25618	NM_001190442	831	Hs.436186	NM_001750	ENSG00000153113	CAST	BS-17|PLACK	calpastatin	protein-coding
1245	chr5	31023176	31069009	+	0	NA	Intergenic	L1PA16|LINE|L1	-147594	NM_001362435	1004	Hs.124776	NM_004932	ENSG00000113361	CDH6	CAD6|KCAD	cadherin 6	protein-coding
698	chr17	66533199	66581168	+	0	NA	intron (NM_002737, intron 3 of 16)	intron (NM_002737, intron 3 of 16)	-140329	NR_110822	101928001	Hs.650730	NR_110822		PRKCA-AS1	-	PRKCA antisense RNA 1	ncRNA
465	chr14	49939566	49977599	+	0	NA	Intergenic	MER96B|DNA|hAT-Tip100	-7817	NR_106724	102464828		NR_106724	ENSG00000278038	MIR6076	hsa-mir-6076	microRNA 6076	ncRNA
440	chr13	97253151	97308178	+	0	NA	intron (NM_144778, intron 2 of 8)	L2a|LINE|L2	58331	NM_144778	10150	Hs.657347	NM_144778	ENSG00000139793	MBNL2	MBLL|MBLL39|PRO2032	muscleblind like splicing regulator 2	protein-coding
928	chr20	9281992	9375242	+	0	NA	intron (NM_000933, intron 1 of 35)	intron (NM_000933, intron 1 of 35)	20817	NM_000933	5332	Hs.472101	NM_000933	ENSG00000101333	PLCB4	ARCND2|PI-PLC	phospholipase C beta 4	protein-coding
778	chr19	39397944	39404451	+	0	NA	TTS (NR_133915)	TTS (NR_133915)	-5650	NM_003407	7538	Hs.534052	NM_003407	ENSG00000128016	ZFP36	G0S24|GOS24|NUP475|RNF162A|TIS11|TTP|zfp-36	ZFP36 ring finger protein	protein-coding
593	chr16	31127564	31139439	+	0	NA	intron (NM_002773, intron 2 of 5)	intron (NM_002773, intron 2 of 5)	2226	NM_002773	5652	Hs.75799	NM_002773	ENSG00000052344	PRSS8	CAP1|PROSTASIN	serine protease 8	protein-coding
669	chr17	48471713	48505584	+	0	NA	Intergenic	MIRc|SINE|MIR	42363	NM_002144	3211	Hs.99992	NM_002144	ENSG00000120094	HOXB1	HCFP3|HOX2|HOX2I|Hox-2.9	homeobox B1	protein-coding
517	chr14	103652939	103692739	+	0	NA	intron (NM_182923, intron 7 of 14)	intron (NM_182923, intron 7 of 14)	42612	NM_001371232
874	chr2	142868495	142880926	+	0	NA	Intergenic	Intergenic	-2954	NM_003937	8942	Hs.470126	NM_003937	ENSG00000115919	KYNU	KYNUU|VCRL2	kynureninase	protein-coding
432	chr13	73416306	73430943	+	0	NA	Intergenic	AluSz|SINE|Alu	-140620	NR_047009	100874155	Hs.672679	NR_047009		LINC00392	-	long intergenic non-protein coding RNA 392	ncRNA
1299	chr5	140281926	140324403	+	0	NA	promoter-TSS (NM_002622)	promoter-TSS (NM_002622)	-63	NM_002622	5201	Hs.483564	NM_002622	ENSG00000113068	PFDN1	PDF|PFD1	prefoldin subunit 1	protein-coding
446	chr13	109241193	109275198	+	0	NA	Intergenic	AluY|SINE|Alu	-90892	NR_047700	100885782	Hs.655942	NR_047700	ENSG00000236242	MYO16-AS1	-	MYO16 antisense RNA 1	ncRNA
381	chr12	79545797	79561022	+	0	NA	Intergenic	LTR12C|LTR|ERV1	134152	NR_031700	100302136		NR_031700	ENSG00000221788	MIR1252	MIRN1252|hsa-mir-1252	microRNA 1252	ncRNA
1531	chr8	61695219	61736658	+	0	NA	Intergenic	Intergenic	1150	NR_039680	100616484		NR_039680	ENSG00000264408	MIR4470	mir-4470	microRNA 4470	ncRNA
1149	chr3	185715802	185824828	+	0	NA	intron (NR_138486, intron 2 of 15)	intron (NR_138486, intron 2 of 15)	-2411	NR_049838	100847078		NR_049838	ENSG00000265470	MIR548AQ	-	microRNA 548aq	ncRNA
565	chr15	91856804	91869199	+	0	NA	intron (NR_135775, intron 1 of 10)	intron (NR_135775, intron 1 of 10)	8697	NR_135775	28232	Hs.311187	NM_013272	ENSG00000176463	SLCO3A1	OATP-D|OATP-RP3|OATP3A1|OATPD|OATPRP3|SLC21A11	solute carrier organic anion transporter family member 3A1	protein-coding
540	chr15	66744243	66780733	+	0	NA	intron (NR_027654, intron 4 of 4)	intron (NR_027654, intron 4 of 4)	60252	NM_005585	4091	Hs.153863	NM_005585	ENSG00000137834	SMAD6	AOVD2|HsT17432|MADH6|MADH7	SMAD family member 6	protein-coding
676	chr17	50883817	50925164	+	0	NA	Intergenic	L1ME1|LINE|L1	-36512	NM_001243877	10140	Hs.703321	NM_005749	ENSG00000141232	TOB1	APRO5|APRO6|PIG49|TOB|TROB|TROB1	transducer of ERBB2, 1	protein-coding
532	chr15	57322982	57334876	+	0	NA	Intergenic	Intergenic	9791	NR_120337	101928611	Hs.569495	NR_120337		LINC01413	-	long intergenic non-protein coding RNA 1413	ncRNA
670	chr17	48554810	48571478	+	0	NA	intron (NM_001330322, intron 2 of 4)	intron (NM_001330322, intron 2 of 4)	11304	NM_002146	3213	Hs.654560	NM_002146	ENSG00000120093	HOXB3	HOX2|HOX2G|Hox-2.7	homeobox B3	protein-coding
546	chr15	73922557	73960976	+	0	NA	intron (NM_005576, intron 1 of 6)	(CCCAC)n|Simple_repeat|Simple_repeat	-13518	NR_040069	100287616	Hs.599785	NR_040066	ENSG00000261801	LOXL1-AS1	-	LOXL1 antisense RNA 1	ncRNA
183	chr10	4724379	4735295	+	0	NA	Intergenic	Intergenic	-51767	NR_024475	100216001	Hs.634869	NR_024475	ENSG00000231298	MANCR	LINC00704	mitotically associated long non coding RNA	ncRNA
225	chr10	77501710	77538185	+	0	NA	intron (NM_001271519, intron 1 of 28)	intron (NM_001271519, intron 1 of 28)	117861	NM_001161353	3778	Hs.144795	NM_002247	ENSG00000156113	KCNMA1	BKTM|CADEDS|KCa1.1|MaxiK|PNKD3|SAKCA|SLO|SLO-ALPHA|SLO1|bA205K10.1|hSlo|mSLO1	potassium calcium-activated channel subfamily M alpha 1	protein-coding
493	chr14	72631978	72667491	+	0	NA	intron (NM_001280542, intron 8 of 10)	MIRb|SINE|MIR	132914	NR_106994	102465832		NR_106994	ENSG00000273830	MIR7843	hsa-mir-7843	microRNA 7843	ncRNA
934	chr20	25222665	25264449	+	0	NA	Intergenic	MER34C_|LTR|ERV1	-4528	NM_002862	5834	Hs.368157	NM_002862	ENSG00000100994	PYGB	GPBB	glycogen phosphorylase B	protein-coding
417	chr13	39510078	39532161	+	0	NA	intron (NM_005780, intron 2 of 3)	intron (NM_005780, intron 2 of 3)	82074	NM_005780	10186	Hs.507798	NM_005780	ENSG00000183722	LHFPL6	LHFP	LHFPL tetraspan subfamily member 6	protein-coding
584	chr16	21768287	21790521	+	0	NA	Intergenic	AluSz|SINE|Alu	39770	NR_003370	730092	Hs.31290	NR_003370		RRN3P1	-	RRN3 homolog, RNA polymerase I transcription factor pseudogene 1	pseudo
796	chr19	54462453	54470774	+	0	NA	intron (NM_145057, intron 2 of 2).3	intron (NM_145057, intron 2 of 2).3	-2835	NM_001301782	94059	Hs.590976	NM_198988	ENSG00000275183	LENG9	-	leukocyte receptor cluster member 9	protein-coding
1570	chr8	128091491	128111015	+	0	NA	TTS (NR_003367)	TTS (NR_003367)	-48863	NR_031613	100302281		NR_031613	ENSG00000221261	MIR1208	MIRN1208|hsa-mir-1208	microRNA 1208	ncRNA
1195	chr4	57078689	57081938	+	0	NA	intron (NM_001553, intron 1 of 4)	intron (NM_001553, intron 1 of 4)	-29449	NR_034081	255130	Hs.691061	NR_034081	ENSG00000245067	IGFBP7-AS1	-	IGFBP7 antisense RNA 1	ncRNA
250	chr11	9899476	9911313	+	0	NA	intron (NM_030962, intron 16 of 39)	intron (NM_030962, intron 16 of 39)	66252	NR_120539	101928008	Hs.585524	NR_120539	ENSG00000255476	LOC101928008	-	uncharacterized LOC101928008	ncRNA
121	chr1	185532201	185595873	+	0	NA	intron (NR_110793, intron 2 of 3)	intron (NR_110793, intron 2 of 3)	64451	NR_110793	101929093	Hs.535227	NR_110793	ENSG00000228309	LINC01350	GS1-204I12.1	long intergenic non-protein coding RNA 1350	ncRNA
857	chr2	105344773	105410680	+	0	NA	intron (NM_001450, intron 2 of 5)	intron (NM_001450, intron 2 of 5)	21325	NM_001450	2274	Hs.443687	NM_001450	ENSG00000115641	FHL2	AAG11|DRAL|FHL-2|SLIM-3|SLIM3	four and a half LIM domains 2	protein-coding
1385	chr6	128478113	128512022	+	0	NA	intron (NM_001135648, intron 1 of 30).2	intron (NM_001135648, intron 1 of 30).2	25532	NM_001135648	5796	Hs.155919	NM_002844	ENSG00000152894	PTPRK	R-PTP-kappa	protein tyrosine phosphatase receptor type K	protein-coding
1436	chr7	44727301	44737291	+	0	NA	Intergenic	L1M3|LINE|L1	-16270	NM_001300959	83637	Hs.77978	NM_031449	ENSG00000122515	ZMIZ2	NET27|TRAFIP20|ZIMP7|hZIMP7	zinc finger MIZ-type containing 2	protein-coding
1113	chr3	136137723	136188607	+	0	NA	intron (NM_018133, intron 1 of 1)	AluSx1|SINE|Alu	31303	NM_001145417	55167	Hs.18631	NM_018133	ENSG00000174579	MSL2	MSL-2|MSL2L1|RNF184	MSL complex subunit 2	protein-coding
982	chr21	17522663	17530384	+	0	NA	intron (NM_001207066, intron 1 of 7)	intron (NM_001207066, intron 1 of 7)	13480	NM_001338	1525	Hs.627078	NM_001338	ENSG00000154639	CXADR	CAR|CAR4/6|HCAR	CXADR Ig-like cell adhesion molecule	protein-coding
804	chr2	25991910	26019734	+	0	NA	Intergenic	MLT1K|LTR|ERVL-MaLR	-23325	NM_002254	3797	Hs.21611	NM_002254	ENSG00000084731	KIF3C	-	kinesin family member 3C	protein-coding
15	chr1	20601038	20614896	+	0	NA	intron (NM_001785, intron 2 of 3)	intron (NM_001785, intron 2 of 3)	18870	NM_001785	978	Hs.466910	NM_001785	ENSG00000158825	CDA	CDD	cytidine deaminase	protein-coding
708	chr17	75114350	75159426	+	0	NA	intron (NM_001002032, intron 3 of 3)	intron (NM_001002032, intron 3 of 3)	-5093	NM_001252377	30833	Hs.67201	NM_014595	ENSG00000125458	NT5C	DNT|DNT1|HEL74|P5N2|PN-I|PN-II|UMPH2|cdN|dNT-1	5', 3'-nucleotidase, cytosolic	protein-coding
256	chr11	12390446	12418791	+	0	NA	intron (NM_018222, intron 1 of 12)	intron (NM_018222, intron 1 of 12)	27047	NM_018222	55742	Hs.432914	NM_018222	ENSG00000197702	PARVA	CH-ILKBP|MXRA2	parvin alpha	protein-coding
1040	chr3	9340077	9354368	+	0	NA	Intergenic	AluJb|SINE|Alu	-15832	NM_001114092	25917	Hs.443081	NM_015453	ENSG00000134077	THUMPD3	-	THUMP domain containing 3	protein-coding
790	chr19	46862433	46927896	+	0	NA	intron (NM_004491, intron 1 of 6)	intron (NM_004491, intron 1 of 6)	34167	NM_004491	2909	Hs.509447	NM_004491	ENSG00000160007	ARHGAP35	GRF-1|GRLF1|P190-A|P190A|p190ARhoGAP|p190RhoGAP	Rho GTPase activating protein 35	protein-coding

## Sheet: Table S1. SEs of OCCC OC
PeakID (cmd=annotatePeaks.pl OCCC_SP_merge.bed hg38)	Chr	Start	End	Strand	Peak Score	Focus Ratio/Region Size	Annotation	Detailed Annotation	Distance to TSS	Nearest PromoterID	Entrez ID	Nearest Unigene	Nearest Refseq	Nearest Ensembl	Gene Name	Gene Alias	Gene Description	Gene Type
51	chr1	121339293	121375186	+	0	NA	intron (NM_001271872, intron 4 of 9)	intron (NM_001271872, intron 4 of 9)	40666	NR_104189	100873165	Hs.568525	NR_104189	ENSG00000230806	SRGAP2-AS1	-	SRGAP2 antisense RNA 1	ncRNA
135	chr10	69802814	69874968	+	0	NA	intron (NM_001368898, intron 3 of 33)	MIRc|SINE|MIR	36985	NM_001368882	1305	Hs.695934	NM_005203	ENSG00000197467	COL13A1	CMS19|COLXIIIA1	collagen type XIII alpha 1 chain	protein-coding
340	chr15	67067177	67200183	+	0	NA	intron (NM_001145102, intron 1 of 8)	intron (NM_001145102, intron 1 of 8)	-4341	NM_001145103	4088	Hs.727986	NM_005902	ENSG00000166949	SMAD3	HSPC193|HsT17436|JV15-2|LDS1C|LDS3|MADH3	SMAD family member 3	protein-coding
964	chr9	18427576	18549787	+	0	NA	intron (NM_052866, intron 1 of 12)	MIR|SINE|MIR	14528	NM_052866	92949	Hs.741483	NM_052866	ENSG00000178031	ADAMTSL1	ADAMTSL-1|ADAMTSR1|C9orf94|PUNCTIN	ADAMTS like 1	protein-coding
810	chr6	34223502	34247296	+	0	NA	Intergenic	CpG	-1474	NM_001319081	3159	Hs.518805	NM_002131	ENSG00000137309	HMGA1	HMG-R|HMGA1A|HMGIY	high mobility group AT-hook 1	protein-coding
411	chr17	48133426	48266721	+	0	NA	intron (NM_001075099, intron 4 of 12)	AluSx3|SINE|Alu	-43562	NR_031607	100302211		NR_031607	ENSG00000221739	MIR1203	MIRN1203|hsa-mir-1203	microRNA 1203	ncRNA
290	chr13	102801416	102826888	+	0	NA	intron (NM_017693, intron 3 of 10)	intron (NM_017693, intron 3 of 10)	7006	NM_001204425	100533467	Hs.258429	NM_001204425	ENSG00000134899	BIVM-ERCC5	ERCC5-202	BIVM-ERCC5 readthrough	protein-coding
160	chr10	110484924	110537763	+	0	NA	3' UTR (NM_004419, exon 4 of 4)	3' UTR (NM_004419, exon 4 of 4)	13436	NM_004419	1847	Hs.2128	NM_004419	ENSG00000138166	DUSP5	DUSP|HVH3	dual specificity phosphatase 5	protein-coding
805	chr6	30489502	30530301	+	0	NA	Intergenic	AluSz|SINE|Alu	-6365	NR_149088	111082993		NR_149088		LINC02569	TCONS_00011283	long intergenic non-protein coding RNA 2569	ncRNA
1012	chr9	129450642	129511309	+	0	NA	Intergenic	MIR|SINE|MIR	-7685	NR_038955	100506190	Hs.529860	NR_038955		LINC00963	MetaLnc9	long intergenic non-protein coding RNA 963	ncRNA
685	chr3	172622422	172686247	+	0	NA	intron (NM_001146276, intron 1 of 4)	MIR|SINE|MIR	56733	NM_001146278	57552	Hs.444099	NM_020792	ENSG00000144959	NCEH1	AADACL1|NCEH	neutral cholesterol ester hydrolase 1	protein-coding
101	chr1	234954774	234998647	+	0	NA	Intergenic	Intergenic	-12711	NR_125945	101927851	Hs.520684	NR_125945	ENSG00000238005	LOC101927851	-	uncharacterized LOC101927851	ncRNA
17	chr1	26690780	26750161	+	0	NA	intron (NM_139135, intron 1 of 19)	AluSx|SINE|Alu	24455	NM_139135	8289	Hs.468972	NM_006015	ENSG00000117713	ARID1A	B120|BAF250|BAF250a|BM029|C1orf4|CSS2|ELD|MRD14|OSA1|P270|SMARCF1|hELD|hOSA1	AT-rich interaction domain 1A	protein-coding
312	chr14	65206241	65304167	+	0	NA	Intergenic	MamGypLTR1a|LTR|Gypsy	-32857	NR_103769	100128233	Hs.497323	NR_103769	ENSG00000255002	LINC02324	-	long intergenic non-protein coding RNA 2324	ncRNA
919	chr8	41235360	41285724	+	0	NA	Intergenic	Intergenic	10601	NR_049801	100847068		NR_049801	ENSG00000263372	MIR548AO	-	microRNA 548ao	ncRNA
842	chr7	12541561	12593363	+	0	NA	Intergenic	Intergenic	-3258	NR_156701	85477	Hs.633359	NM_033128	ENSG00000006747	SCIN	-	scinderin	protein-coding
831	chr6	137511202	137523610	+	0	NA	Intergenic	Intergenic	-23012	NM_175747	167826	Hs.195398	NM_175747	ENSG00000177468	OLIG3	Bhlhb7|bHLHe20	oligodendrocyte transcription factor 3	protein-coding
848	chr7	28291751	28333748	+	0	NA	intron (NM_182899, intron 1 of 9)	MER5B|DNA|hAT-Charlie	13428	NM_182899	9586	Hs.437075	NM_004904	ENSG00000146592	CREB5	CRE-BPA|CREB-5|CREBPA	cAMP responsive element binding protein 5	protein-coding
547	chr2	181780154	181813630	+	0	NA	Intergenic	Intergenic	-94838	NM_001287503	6744	Hs.196983	NM_006751	ENSG00000138434	ITPRID2	CS-1|CS1|KRAP|SPAG13|SSFA2	ITPR interacting domain containing 2	protein-coding
430	chr17	78309158	78358518	+	0	NA	Intergenic	L1ME4a|LINE|L1	26241	NM_003955	9021	Hs.527973	NM_003955	ENSG00000184557	SOCS3	ATOD4|CIS3|Cish3|SOCS-3|SSI-3|SSI3	suppressor of cytokine signaling 3	protein-coding
318	chr14	100192212	100289539	+	0	NA	intron (NM_003403, intron 1 of 4)	intron (NM_003403, intron 1 of 4)	1731	NM_003403	7528	Hs.388927	NM_003403	ENSG00000100811	YY1	DELTA|GADEVS|INO80S|NF-E1|UCRBP|YIN-YANG-1	YY1 transcription factor	protein-coding
306	chr14	54564513	54617563	+	0	NA	intron (NM_015589, intron 1 of 11)	intron (NM_015589, intron 1 of 11)	23426	NM_001161576	23034	Hs.98259	NM_015589	ENSG00000020577	SAMD4A	SAMD4|SMAUG|SMAUG1|SMG|SMGA	sterile alpha motif domain containing 4A	protein-coding
465	chr19	13118986	13172966	+	0	NA	intron (NM_003765, intron 4 of 7)	AluSg|SINE|Alu	4399	NM_001271611	8677	Hs.43812	NM_003765	ENSG00000104915	STX10	SYN10|hsyn10	syntaxin 10	protein-coding
613	chr22	37494617	37527561	+	0	NA	intron (NM_014550, intron 3 of 19)	AluSx|SINE|Alu	8326	NM_014550	29775	Hs.57973	NM_014550	ENSG00000100065	CARD10	BIMP1|CARMA3	caspase recruitment domain family member 10	protein-coding
31	chr1	59116449	59177377	+	0	NA	promoter-TSS (NR_027120)	promoter-TSS (NR_027120)	-106	NR_027120	729467	Hs.662291	NR_027120	ENSG00000224609	HSD52	-	uncharacterized LOC729467	ncRNA
719	chr4	119101728	119132502	+	0	NA	Intergenic	Intergenic	-18669	NM_016599	51778	Hs.732122	NM_016599	ENSG00000172399	MYOZ2	C4orf5|CMH16|CS-1|FATZ-2	myozenin 2	protein-coding
540	chr2	160387599	160435105	+	0	NA	intron (NM_002897, intron 1 of 13)	MLT1M|LTR|ERVL-MaLR	-3470	NR_039946	100616364		NR_039946	ENSG00000283734	MIR4785	mir-4785	microRNA 4785	ncRNA
437	chr18	3484570	3529962	+	0	NA	intron (NM_001242762, intron 8 of 9)	AluSc8|SINE|Alu	41016	NR_110428	100505592	Hs.635114	NR_110428	ENSG00000266835	GAPLINC	LINC01540	gastric adenocarcinoma associated, positive CD44 regulator, long intergenic non-coding RNA	ncRNA
84	chr1	201746677	201792927	+	0	NA	intron (NM_001167738, intron 1 of 26)	intron (NM_001167738, intron 1 of 26)	29902	NM_001167738	89796	Hs.585374	NM_020443	ENSG00000134369	NAV1	POMFIL3|STEERIN1|UNC53H1	neuron navigator 1	protein-coding
172	chr11	12675275	12704838	+	0	NA	intron (NM_021961, intron 2 of 12)	AluY|SINE|Alu	15635	NM_021961	7003	Hs.655331	NM_021961	ENSG00000187079	TEAD1	AA|NTEF-1|REF1|TCF-13|TCF13|TEAD-1|TEF-1	TEA domain transcription factor 1	protein-coding
178	chr11	18366252	18408799	+	0	NA	promoter-TSS (NR_036116)	promoter-TSS (NR_036116)	-262	NR_036116	100423016		NR_036116	ENSG00000264603	MIR3159	-	microRNA 3159	ncRNA
251	chr12	72267014	72346472	+	0	NA	intron (NM_013381, intron 2 of 18)	L2a|LINE|L2	-33234	NR_026836	283392	Hs.363603	NM_001025457	ENSG00000236333	TRHDE-AS1	-	TRHDE antisense RNA 1	ncRNA
1025	chrX	33183373	33227368	+	0	NA	intron (NM_000109, intron 1 of 78)	intron (NM_000109, intron 1 of 78)	6186	NM_004006	1756	Hs.495912	NM_000109	ENSG00000198947	DMD	BMD|CMD3B|DXS142|DXS164|DXS206|DXS230|DXS239|DXS268|DXS269|DXS270|DXS272|MRX85	dystrophin	protein-coding
167	chr11	9138641	9171190	+	0	NA	intron (NR_145966, intron 12 of 21)	AluSx1|SINE|Alu	60552	NR_027713	283102	Hs.689472	NR_027713	ENSG00000213538	KRT8P41	-	keratin 8 pseudogene 41	pseudo
506	chr2	41695588	41786779	+	0	NA	Intergenic	Intergenic	-136372	NR_033996	388942	Hs.631883	NR_033996	ENSG00000214691	LINC01913	-	long intergenic non-protein coding RNA 1913	ncRNA
297	chr13	112657858	112695180	+	0	NA	intron (NM_207440, intron 1 of 2)	HAL1|LINE|L1	-13810	NM_032189	23250	Hs.29189	NM_015205	ENSG00000068650	ATP11A	ATPIH|ATPIS	ATPase phospholipid transporting 11A	protein-coding
512	chr2	64766831	64841870	+	0	NA	Intergenic	AluSx|SINE|Alu	59281	NR_110224	101927438	Hs.580313	NR_110224	ENSG00000234572	LINC01800	-	long intergenic non-protein coding RNA 1800	ncRNA
764	chr5	96022950	96094684	+	0	NA	intron (NR_130776, intron 1 of 4)	intron (NR_130776, intron 1 of 4)	-20321	NR_030309	693168		NR_030309	ENSG00000207578	MIR583	MIRN583|hsa-mir-583	microRNA 583	ncRNA
347	chr15	89089364	89126830	+	0	NA	intron (NM_007011, intron 5 of 14)	intron (NM_007011, intron 5 of 14)	19641	NM_007011	11057	Hs.122337	NM_007011	ENSG00000140526	ABHD2	HS1-2|LABH2|PHPS1-2	abhydrolase domain containing 2	protein-coding
476	chr19	42929905	42994096	+	0	NA	Intergenic	Intergenic	-24793	NM_001206650	5676	Hs.709203	NM_002783	ENSG00000221878	PSG7	PSBG-7|PSG1|PSGGA	pregnancy specific beta-1-glycoprotein 7 (gene/pseudogene)	protein-coding
817	chr6	52487688	52613586	+	0	NA	intron (NM_012288, intron 1 of 10)	AluSz|SINE|Alu	26423	NM_012288	9697	Hs.520182	NM_012288	ENSG00000065308	TRAM2	-	translocation associated membrane protein 2	protein-coding
518	chr2	75501890	75555983	+	0	NA	intron (NM_001369524, intron 2 of 5)	L1PB1|LINE|L1	4868	NR_110281	101927884	Hs.671110	NR_110281	ENSG00000231172	LOC101927884	-	uncharacterized LOC101927884	ncRNA
798	chr6	16704626	16771032	+	0	NA	non-coding (NR_152113, exon 3 of 3)	non-coding (NR_152113, exon 3 of 3)	22355	NR_152113	6310	Hs.434961	NM_000332	ENSG00000124788	ATXN1	ATX1|D6S504E|SCA1	ataxin 1	protein-coding
661	chr3	101901635	101964511	+	0	NA	Intergenic	L2a|LINE|L2	-7786	NR_026934	152225	Hs.376768	NR_026934	ENSG00000214407	LINC02085	-	long intergenic non-protein coding RNA 2085	ncRNA
792	chr5	174733157	174745690	+	0	NA	Intergenic	AluSx3|SINE|Alu	-12311	NR_039777	100616202		NR_039777	ENSG00000266890	MIR4634	-	microRNA 4634	ncRNA
99	chr1	231382267	231423425	+	0	NA	intron (NM_022051, intron 1 of 4)	L1ME1|LINE|L1	22198	NM_022051	54583	Hs.444450	NM_022051	ENSG00000135766	EGLN1	C1orf12|ECYT3|HALAH|HIF-PH2|HIFPH2|HPH-2|HPH2|PHD2|SM20|ZMYND6	egl-9 family hypoxia inducible factor 1	protein-coding
388	chr17	2062394	2102950	+	0	NA	intron (NM_001256827, intron 7 of 11)	intron (NM_001256827, intron 7 of 11)	6089	NM_001282326	23293	Hs.448342	NM_017575	ENSG00000070366	SMG6	C17orf31|EST1A|SMG-6|hSMG5/7a	SMG6 nonsense mediated mRNA decay factor	protein-coding
646	chr3	69760290	69792262	+	0	NA	intron (NM_006722, intron 1 of 9)	MIRb|SINE|MIR	12465	NM_006722	4286	Hs.166017	NM_000248	ENSG00000187098	MITF	CMM8|COMMAD|MI|WS2|WS2A|bHLHe32	melanocyte inducing transcription factor	protein-coding
989	chr9	94665174	94681990	+	0	NA	Intergenic	L1PREC2|LINE|L1	-33333	NM_001127628	2203	Hs.494496	NM_000507	ENSG00000165140	FBP1	FBP	fructose-bisphosphatase 1	protein-coding
382	chr16	84722249	84742701	+	0	NA	intron (NM_001272075, intron 2 of 14)	AluSz|SINE|Alu	32475	NM_005153	9100	Hs.136778	NM_005153	ENSG00000103194	USP10	UBPO	ubiquitin specific peptidase 10	protein-coding
274	chr12	127230134	127286612	+	0	NA	Intergenic	Intergenic	25910	NR_146537	105370065		NR_146537		LINC02376	-	long intergenic non-protein coding RNA 2376	ncRNA
600	chr21	29135566	29236283	+	0	NA	Intergenic	MLT2B4|LTR|ERVL	-7570	NR_027072	193629	Hs.720711	NM_138968	ENSG00000215533	LINC00189	C21orf109|NCRNA00189	long intergenic non-protein coding RNA 189	ncRNA
481	chr19	47717201	47749842	+	0	NA	intron (NM_014601, intron 4 of 5)	AluY|SINE|Alu	-12025	NM_015710	29997	Hs.421907	NM_015710	ENSG00000105373	NOP53	GLTSCR2|PICT-1|PICT1	NOP53 ribosome biogenesis factor	protein-coding
58	chr1	150560500	150624720	+	0	NA	Intergenic	AluY|SINE|Alu	-12872	NM_182763	4170	Hs.632486	NM_021960	ENSG00000143384	MCL1	BCL2L3|EAT|MCL1-ES|MCL1L|MCL1S|Mcl-1|TM|bcl2-L-3|mcl1/EAT	MCL1 apoptosis regulator, BCL2 family member	protein-coding
880	chr7	116417803	116466911	+	0	NA	Intergenic	Intergenic	-57381	NM_001206747	858	Hs.212332	NM_001233	ENSG00000105971	CAV2	CAV	caveolin 2	protein-coding
615	chr22	41259630	41292075	+	0	NA	intron (NM_001317930, intron 2 of 15)	AluJb|SINE|Alu	10335	NM_002883	5905	Hs.183800	NM_002883	ENSG00000100401	RANGAP1	Fug1|RANGAP|SD	Ran GTPase activating protein 1	protein-coding
599	chr21	22189098	22257192	+	0	NA	Intergenic	Intergenic	124528	NR_038400	54143	Hs.352631	NR_038400	ENSG00000184856	LINC00308	C21orf74|NCRNA00308|PRED16	long intergenic non-protein coding RNA 308	ncRNA
129	chr10	58513109	58587056	+	0	NA	intron (NM_001080512, intron 1 of 20)	AluJr|SINE|Alu	37210	NM_001080512	80114	Hs.100261	NM_001080512	ENSG00000122870	BICC1	BICC|CYSRD	BicC family RNA binding protein 1	protein-coding
463	chr19	11130413	11149328	+	0	NA	Intergenic	AluSz|SINE|Alu	15912	NM_001317033	147841	Hs.381225	NM_182513	ENSG00000161888	SPC24	SPBC24	SPC24 component of NDC80 kinetochore complex	protein-coding
887	chr7	132455694	132475787	+	0	NA	intron (NM_001105543, intron 3 of 3)	intron (NM_001105543, intron 3 of 3)	110730	NM_001105543	91584	Hs.511454	NM_020911	ENSG00000221866	PLXNA4	FAYV2820|PLEXA4|PLXNA4A|PLXNA4B|PRO34003	plexin A4	protein-coding
588	chr20	51742547	51761472	+	0	NA	intron (NM_006045, intron 1 of 27)	L2b|LINE|L2	16381	NM_006045	10079	Hs.649234	NM_006045	ENSG00000054793	ATP9A	ATPIIA	ATPase phospholipid transporting 9A (putative)	protein-coding
582	chr20	43924865	44020070	+	0	NA	intron (NM_032883, intron 2 of 9)	LTR16A1|LTR|ERVL	26571	NM_001098798	84969	Hs.26608	NM_032883	ENSG00000124191	TOX2	C20orf100|GCX-1|GCX1|dJ1108D11.2|dJ495O3.1	TOX high mobility group box family member 2	protein-coding
607	chr22	29587766	29661526	+	0	NA	intron (NM_181831, intron 1 of 14)	intron (NM_181831, intron 1 of 14)	21013	NM_181831	4771	Hs.187898	NM_000268	ENSG00000186575	NF2	ACN|BANF|SCH	neurofibromin 2	protein-coding
38	chr1	93595541	93705754	+	0	NA	intron (NM_001261409, intron 2 of 11)	MIR|SINE|MIR	30723	NM_001261409	8412	Hs.36958	NM_003567	ENSG00000137936	BCAR3	AND-34|NSP2|SH2D3B	BCAR3 adaptor protein, NSP family member	protein-coding
803	chr6	26533117	26557126	+	0	NA	intron (NM_006353, intron 1 of 1)	L1ME3D|LINE|L1	6755	NM_006353	10473	Hs.236774	NM_006353	ENSG00000182952	HMGN4	HMG17L3|NHC	high mobility group nucleosomal binding domain 4	protein-coding
789	chr5	169935015	169989819	+	0	NA	intron (NM_001346304, intron 1 of 3)	L2a|LINE|L2	18078	NM_001129891	100131897	Hs.721917	NM_001129891	ENSG00000204767	INSYN2B	C5orf57|FAM196B	inhibitory synaptic factor family member 2B	protein-coding
683	chr3	170689219	170768911	+	0	NA	intron (NR_135556, intron 4 of 5)	MIRb|SINE|MIR	141130	NR_135259	200916	Hs.380933	NM_001099645	ENSG00000163584	RPL22L1	-	ribosomal protein L22 like 1	protein-coding
998	chr9	111992758	112075929	+	0	NA	Intergenic	Intergenic	102243	NR_039814	100616114		NR_039814	ENSG00000266315	MIR4668	mir-4668	microRNA 4668	ncRNA
824	chr6	106609618	106627550	+	0	NA	intron (NM_032730, intron 4 of 8)	intron (NM_032730, intron 4 of 8)	10914	NM_032730	84816	Hs.155839	NM_032730	ENSG00000130347	RTN4IP1	NIMP|OPA10	reticulon 4 interacting protein 1	protein-coding
992	chr9	109468887	109498171	+	0	NA	intron (NM_001145368, intron 1 of 24)	L2b|LINE|L2	14778	NM_002829	5774	Hs.436429	NM_002829	ENSG00000070159	PTPN3	PTP-H1|PTPH1	protein tyrosine phosphatase non-receptor type 3	protein-coding
133	chr10	63407034	63442278	+	0	NA	intron (NM_001322258, intron 1 of 24)	AluJb|SINE|Alu	-5919	NR_134312	105378330	Hs.602852	NR_134312		LOC105378330	-	uncharacterized LOC105378330	ncRNA
79	chr1	192512840	192562559	+	0	NA	Intergenic	L1PA7|LINE|L1	-38074	NM_002922	5996	Hs.75256	NM_002922	ENSG00000090104	RGS1	1R20|BL34|HEL-S-87|IER1|IR20	regulator of G protein signaling 1	protein-coding
399	chr17	37759004	37830240	+	0	NA	Intergenic	L2a|LINE|L2	-49563	NM_001304286	6928	Hs.191144	NM_000458	ENSG00000275410	HNF1B	FJHN|HNF-1-beta|HNF-1B|HNF1beta|HNF2|HPC11|LF-B3|LFB3|MODY5|TCF-2|TCF2|VHNF1	HNF1 homeobox B	protein-coding
249	chr12	65713863	65746255	+	0	NA	Intergenic	Intergenic	-87687	NR_120434	100507065	Hs.591038	NR_120431		LOC100507065	-	uncharacterized LOC100507065	ncRNA
905	chr8	19608005	19680394	+	0	NA	intron (NR_148898, intron 1 of 9)	L1ME4a|LINE|L1	38384	NM_018371	55790	Hs.613729	NM_018371	ENSG00000147408	CSGALNACT1	CSGalNAcT-1|ChGn|ChGn-1|beta4GalNAcT	chondroitin sulfate N-acetylgalactosaminyltransferase 1	protein-coding
910	chr8	29627132	29676040	+	0	NA	Intergenic	MIRb|SINE|MIR	96523	NR_026765	619351	Hs.566911	NR_026765	ENSG00000251191	LINC00589	C8orf75|TSLNC8	long intergenic non-protein coding RNA 589	ncRNA
1026	chrX	40154708	40176881	+	0	NA	intron (NM_001123384, intron 1 of 13)	(TATC)n|Simple_repeat|Simple_repeat	11483	NM_001123384	54880	Hs.659681	NM_017745	ENSG00000183337	BCOR	ANOP2|MAA2|MCOPS2	BCL6 corepressor	protein-coding
864	chr7	92617515	92681759	+	0	NA	intron (NM_001259, intron 5 of 7)	MIR|SINE|MIR	-59247	NM_152789	257415	Hs.18564	NM_152789	ENSG00000234545	FAM133B	-	family with sequence similarity 133 member B	protein-coding
439	chr18	3854653	3875152	+	0	NA	intron (NM_001242761, intron 4 of 11)	intron (NM_001242761, intron 4 of 11)	9400	NM_001308390	9229	Hs.594640	NM_004746	ENSG00000170579	DLGAP1	DAP-1|DAP-1-ALPHA|DAP-1-BETA|DAP1|DLGAP1A|DLGAP1B|GKAP|SAPAP1	DLG associated protein 1	protein-coding
717	chr4	105963556	106003660	+	0	NA	Intergenic	L1P2|LINE|L1	38870	NR_125928	101929577	Hs.631131	NR_125928	ENSG00000249635	LOC101929577	-	uncharacterized LOC101929577	ncRNA
114	chr10	15190105	15262883	+	0	NA	intron (NM_001010924, intron 5 of 7)	intron (NM_001010924, intron 5 of 7)	-57801	NM_001308295	9397	Hs.60339	NM_004808	ENSG00000152465	NMT2	-	N-myristoyltransferase 2	protein-coding
942	chr8	117870395	118116397	+	0	NA	intron (NM_000127, intron 1 of 10)	intron (NM_000127, intron 1 of 10)	-72483	NR_145799	109623457		NR_145799		SNORD168	-	small nucleolar RNA, C/D box 168	snoRNA
931	chr8	81997163	82003346	+	0	NA	Intergenic	AluSq2|SINE|Alu	-157968	NM_022133	64089	Hs.492121	NM_022133	ENSG00000104497	SNX16	-	sorting nexin 16	protein-coding
349	chr15	90158129	90195217	+	0	NA	Intergenic	Intergenic	-8247	NM_001324029	10509	Hs.474935	NM_020210	ENSG00000185033	SEMA4B	SEMAC|SemC	semaphorin 4B	protein-coding
74	chr1	181076520	181142540	+	0	NA	Intergenic	Intergenic	20830	NM_016545	51278	Hs.15725	NM_016545	ENSG00000162783	IER5	SBBI48	immediate early response 5	protein-coding
819	chr6	56634308	56771538	+	0	NA	intron (NM_001144770, intron 4 of 94)	intron (NM_001144770, intron 4 of 94)	-60034	NM_001723	667	Hs.604915	NM_001723	ENSG00000151914	DST	BP240|BPA|BPAG1|CATX-15|CATX15|D6S1101|DMH|DT|EBSB2|HSAN6|MACF2	dystonin	protein-coding
948	chr8	128153241	128197716	+	0	NA	Intergenic	Intergenic	25362	NR_031613	100302281		NR_031613	ENSG00000221261	MIR1208	MIRN1208|hsa-mir-1208	microRNA 1208	ncRNA
299	chr14	21219708	21265737	+	0	NA	intron (NM_001077442, intron 1 of 7)	L1MC4|LINE|L1	26757	NM_004500	3183	Hs.508848	NM_004500	ENSG00000092199	HNRNPC	C1|C2|HNRNP|HNRPC|SNRPC	heterogeneous nuclear ribonucleoprotein C (C1/C2)	protein-coding
423	chr17	68020122	68048938	+	0	NA	Intergenic	Intergenic	-1205	NM_002266	3838	Hs.594238	NM_002266	ENSG00000182481	KPNA2	IPOA1|QIP2|RCH1|SRP1-alpha|SRP1alpha	karyopherin subunit alpha 2	protein-coding
169	chr11	11931365	12018609	+	0	NA	intron (NM_015881, intron 4 of 7)	intron (NM_015881, intron 4 of 7)	33652	NM_001018057	27122	Hs.292156	NM_013253	ENSG00000050165	DKK3	REIC|RIG	dickkopf WNT signaling pathway inhibitor 3	protein-coding
574	chr20	19989373	20039003	+	0	NA	Intergenic	AluSx1|SINE|Alu	-3102	NM_181528	51126	Hs.368783	NM_016100	ENSG00000173418	NAA20	NAT3|NAT3P|NAT5|NAT5P|dJ1002M8.1	N(alpha)-acetyltransferase 20, NatB catalytic subunit	protein-coding
28	chr1	58810538	58861906	+	0	NA	intron (NR_108106, intron 1 of 1)	MIRb|SINE|MIR	51071	NR_034014	100131060	Hs.680604	NR_034014	ENSG00000234807	LINC01135	-	long intergenic non-protein coding RNA 1135	ncRNA
404	chr17	43360576	43372938	+	0	NA	Intergenic	L1M1|LINE|L1	22141	NR_027412	100130581	Hs.546897	NR_027412	ENSG00000188825	LINC00910	-	long intergenic non-protein coding RNA 910	ncRNA
282	chr13	51618658	51646085	+	0	NA	intron (NM_052950, intron 1 of 11)	HAL1ME|LINE|L1	47909	NM_052950	115825	Hs.46506	NM_052950	ENSG00000139668	WDFY2	PROF|WDF2|ZFYVE22	WD repeat and FYVE domain containing 2	protein-coding
288	chr13	98254756	98280687	+	0	NA	intron (NM_005766, intron 2 of 26)	intron (NM_005766, intron 2 of 26)	59197	NR_036129	100422881		NR_036129	ENSG00000263399	MIR3170	mir-3170	microRNA 3170	ncRNA
696	chr3	192867857	192907432	+	0	NA	intron (NM_178496, intron 1 of 1)	L1MC5|LINE|L1	30212	NM_178496	151963	Hs.151443	NM_178496	ENSG00000180611	MB21D2	C3orf59	Mab-21 domain containing 2	protein-coding
742	chr5	16888488	16936277	+	0	NA	intron (NM_012334, intron 1 of 40)	Charlie8|DNA|hAT-Charlie	23906	NM_012334	4651	Hs.481720	NM_012334	ENSG00000145555	MYO10	-	myosin X	protein-coding
94	chr1	218458827	218501924	+	0	NA	intron (NR_031644, intron 2 of 6)	intron (NR_031644, intron 2 of 6)	-29720	NR_146760	440714	Hs.146774	NR_146760	ENSG00000228208	C1orf143	-	chromosome 1 open reading frame 143 (putative)	ncRNA
731	chr4	156931005	156980752	+	0	NA	intron (NR_036641, intron 1 of 6)	L2c|LINE|L2	15921	NR_036641	56034	Hs.570855	NM_016205	ENSG00000145431	PDGFC	FALLOTEIN|SCDGF	platelet derived growth factor C	protein-coding
748	chr5	53001244	53071852	+	0	NA	intron (NR_073106, intron 2 of 29)	L2a|LINE|L2	47196	NM_002203	3673	Hs.482077	NM_002203	ENSG00000164171	ITGA2	BR|CD49B|GPIa|HPA-5|VLA-2|VLAA2	integrin subunit alpha 2	protein-coding
710	chr4	76966021	77015531	+	0	NA	intron (NM_001306147, intron 2 of 11)	Tigger3a|DNA|TcMar-Tigger	41024	NM_018243	55752	Hs.128199	NM_018243	ENSG00000138758	SEPTIN11	SEPT11	septin 11	protein-coding
549	chr2	189090661	189220224	+	0	NA	intron (NM_000393, intron 1 of 53)	intron (NM_000393, intron 1 of 53)	-22331	NR_036076	100422908		NR_036076	ENSG00000264725	MIR3129	mir-3129	microRNA 3129	ncRNA
621	chr3	11585132	11616832	+	0	NA	intron (NM_001128219, intron 2 of 4)	intron (NM_001128219, intron 2 of 4)	3599	NM_001284391	9686	Hs.740389	NM_014667	ENSG00000144560	VGLL4	VGL-4	vestigial like family member 4	protein-coding
917	chr8	38888257	38945204	+	0	NA	intron (NM_021623, intron 1 of 11)	L1MA2|LINE|L1	15384	NM_021623	59339	Hs.369123	NM_021623	ENSG00000169499	PLEKHA2	TAPP2	pleckstrin homology domain containing A2	protein-coding
705	chr4	41134631	41210118	+	0	NA	intron (NM_173075, intron 1 of 16)	L2c|LINE|L2	42168	NM_173075	323	Hs.479602	NM_004307	ENSG00000163697	APBB2	FE65L|FE65L1	amyloid beta precursor protein binding family B member 2	protein-coding
374	chr16	69039343	69078917	+	0	NA	intron (NM_024562, intron 17 of 17)	AluSz|SINE|Alu	-46523	NM_001199280	3038	Hs.592069	NM_005329	ENSG00000103044	HAS3	-	hyaluronan synthase 3	protein-coding
609	chr22	33555875	33579524	+	0	NA	intron (NM_133642, intron 5 of 14)	L1PB4|LINE|L1	-131030	NR_039921	100616295		NR_039921	ENSG00000266012	MIR4764	-	microRNA 4764	ncRNA
458	chr19	3355011	3439120	+	0	NA	intron (NM_001245002, intron 2 of 10)	intron (NM_001245002, intron 2 of 10)	30482	NM_001245004	4782	Hs.170131	NM_005597	ENSG00000141905	NFIC	CTF|CTF5|NF-I|NFI	nuclear factor I C	protein-coding
1009	chr9	129114970	129176491	+	0	NA	intron (NM_178001, intron 10 of 10)	intron (NM_178001, intron 10 of 10)	32531	NM_203434	389792	Hs.529857	NM_203434	ENSG00000188483	IER5L	bA247A12.2	immediate early response 5 like	protein-coding
452	chr19	487240	511084	+	0	NA	intron (NM_130762, intron 3 of 3)	L2a|LINE|L2	2676	NM_130760	8174	Hs.102598	NM_130760	ENSG00000099866	MADCAM1	MACAM1	mucosal vascular addressin cell adhesion molecule 1	protein-coding
889	chr7	137880200	138008928	+	0	NA	intron (NM_001253775, intron 1 of 3)	intron (NM_001253775, intron 1 of 3)	-8784	NR_161346	100130880	Hs.712161	NR_161346		CREB3L2-AS1	-	CREB3L2 antisense RNA 1	ncRNA
703	chr4	40551095	40588375	+	0	NA	intron (NM_001371114, intron 1 of 5)	AluSz|SINE|Alu	-53750	NM_019027	54502	Hs.518727	NM_019027	ENSG00000163694	RBM47	NET18	RNA binding motif protein 47	protein-coding
127	chr10	48572680	48639701	+	0	NA	intron (NM_001347738, intron 2 of 10)	intron (NM_001347738, intron 2 of 10)	-1059	NM_001347737	58504	Hs.655672	NM_021226	ENSG00000128805	ARHGAP22	RhoGAP2|RhoGap22	Rho GTPase activating protein 22	protein-coding
21	chr1	36342420	36402138	+	0	NA	intron (NM_032017, intron 1 of 11)	AluJo|SINE|Alu	13645	NM_001282547	83931	Hs.471768	NM_032017	ENSG00000196182	STK40	SHIK|SgK495	serine/threonine kinase 40	protein-coding
724	chr4	128517281	128529182	+	0	NA	Intergenic	L2a|LINE|L2	95215	NR_125882	100507487	Hs.549644	NR_125882	ENSG00000251432	LINC02615	-	long intergenic non-protein coding RNA 2615	ncRNA
89	chr1	208198837	208240561	+	0	NA	intron (NM_025179, intron 1 of 31)	intron (NM_025179, intron 1 of 31)	24685	NM_025179	5362	Hs.497626	NM_025179	ENSG00000076356	PLXNA2	OCT|PLXN2	plexin A2	protein-coding
590	chr20	53560521	53771295	+	0	NA	Intergenic	AluJb|SINE|Alu	57554	NR_134576	105372672	Hs.259350	NR_134576	ENSG00000235415	LOC105372672	-	uncharacterized LOC105372672	ncRNA
156	chr10	103887986	103922041	+	0	NA	intron (NM_024928, intron 4 of 9)	intron (NM_024928, intron 4 of 9)	13171	NM_024928	79991	Hs.62314	NM_024928	ENSG00000107960	STN1	AAF-44|AAF44|OBFC1|RPA-32|bA541N10.2	STN1 subunit of CST complex	protein-coding
247	chr12	65275722	65340526	+	0	NA	intron (NM_001193460, intron 2 of 7)	MIRb|SINE|MIR	29137	NM_001193461	253827	Hs.339024	NM_198080	ENSG00000174099	MSRB3	DFNB74	methionine sulfoxide reductase B3	protein-coding
397	chr17	29698921	29745106	+	0	NA	intron (NM_033389, intron 2 of 14)	AluSg7|SINE|Alu	39419	NM_001282131	85464	Hs.654754	NM_033389	ENSG00000141298	SSH2	SSH-2|SSH-2L	slingshot protein phosphatase 2	protein-coding
634	chr3	45040988	45170951	+	0	NA	intron (NM_022842, intron 4 of 8)	intron (NM_022842, intron 4 of 8)	40409	NM_022842	64866	Hs.476093	NM_022842	ENSG00000163814	CDCP1	CD318|SIMA135|TRASK	CUB domain containing protein 1	protein-coding
184	chr11	33684670	33741938	+	0	NA	intron (NM_001127223, intron 2 of 2)	intron (NM_001127223, intron 2 of 2)	9423	NM_001127223	966	Hs.278573	NM_000611	ENSG00000085063	CD59	16.3A5|1F5|EJ16|EJ30|EL32|G344|HRF-20|HRF20|MAC-IP|MACIF|MEM43|MIC11|MIN1|MIN2|MIN3|MIRL|MSK21|p18-20	CD59 molecule (CD59 blood group)	protein-coding
1024	chrX	32530606	32582128	+	0	NA	intron (NM_000109, intron 16 of 78)	L1PA10|LINE|L1	27385	NR_037478	100500915		NR_037478	ENSG00000263600	MIR3915	-	microRNA 3915	ncRNA
351	chr15	92906354	92918299	+	0	NA	intron (NM_001042572, intron 2 of 12)	intron (NM_001042572, intron 2 of 12)	7927	NR_036136	100422995		NR_036136	ENSG00000284324	MIR3175	mir-3175	microRNA 3175	ncRNA
787	chr5	168288204	168374878	+	0	NA	intron (NM_001161661, intron 1 of 22)	intron (NM_001161661, intron 1 of 22)	39896	NM_001161661	23286	Hs.484047	NM_015238	ENSG00000113645	WWC1	HBEBP3|HBEBP36|KIBRA|MEMRYQTL|PPP1R168	WW and C2 domain containing 1	protein-coding
980	chr9	65147129	65169373	+	0	NA	intron (NR_160670, intron 3 of 3).3	intron (NR_160670, intron 3 of 3).3	13318	NR_136299	101929583	Hs.404758	NR_136299		LOC101929583	-	methylenetetrahydrofolate dehydrogenase (NADP+ dependent) 1 like pseudogene	pseudo
987	chr9	87393737	87409358	+	0	NA	Intergenic	AluSp|SINE|Alu	-95681	NM_001288731	1612	Hs.380277	NM_004938	ENSG00000196730	DAPK1	DAPK|ROCO3	death associated protein kinase 1	protein-coding
780	chr5	149127386	149187400	+	0	NA	intron (NM_001370418, intron 1 of 18)	intron (NM_001370418, intron 1 of 18)	15662	NM_001370418	22885	Hs.49688	NM_014945	ENSG00000173210	ABLIM3	HMFN1661	actin binding LIM protein family member 3	protein-coding
390	chr17	5508953	5534352	+	0	NA	exon (NM_001033053, exon 13 of 16)	exon (NM_001033053, exon 13 of 16)	-20646	NM_001162371	728392	Hs.104305	NM_001162371	ENSG00000286190	LOC728392	-	uncharacterized LOC728392	protein-coding
425	chr17	72355667	72423847	+	0	NA	Intergenic	MLT1D|LTR|ERVL-MaLR	46946	NR_135222	146795	Hs.651743	NR_135222	ENSG00000264026	LINC02003	-	long intergenic non-protein coding RNA 2003	ncRNA
240	chr12	53286706	53309316	+	0	NA	intron (NM_002624, intron 4 of 5)	intron (NM_002624, intron 4 of 5)	-1684	NM_021640	60314	Hs.655988	NM_021640	ENSG00000139637	C12orf10	Gamm1|MST024|MSTP024|MYG|MYG1	chromosome 12 open reading frame 10	protein-coding
924	chr8	47511275	47527431	+	0	NA	intron (NM_001352958, intron 10 of 21)	AluSq|SINE|Alu	-134735	NM_001352959	23514	Hs.381058	NM_001080394	ENSG00000164808	SPIDR	KIAA0146	scaffold protein involved in DNA repair	protein-coding
597	chr21	16550663	16580711	+	0	NA	intron (NR_136547, intron 2 of 2)	intron (NR_136547, intron 2 of 2)	-22911	NR_136548	388815	Hs.473394	NR_027790		MIR99AHG	C21orf34|C21orf35|LINC00478|MONC	mir-99a-let-7c cluster host gene	ncRNA
898	chr8	8846465	8889899	+	0	NA	intron (NM_004225, intron 1 of 2)	intron (NM_004225, intron 1 of 2)	25448	NM_004225	9258	Hs.379414	NM_004225	ENSG00000147324	MFHAS1	LRRC65|MASL1|ROCO4	malignant fibrous histiocytoma amplified sequence 1	protein-coding
206	chr11	89492999	89544560	+	0	NA	intron (NM_001143837, intron 2 of 20)	intron (NM_001143837, intron 2 of 20)	-26560	NM_001300995	50507	Hs.371036	NM_016931	ENSG00000086991	NOX4	KOX|KOX-1|RENOX	NADPH oxidase 4	protein-coding
892	chr7	150355414	150388981	+	0	NA	exon (NM_001099696, exon 2 of 2)	exon (NM_001099696, exon 2 of 2)	3375	NM_001362745	29803	Hs.647086	NM_013400	ENSG00000214022	REPIN1	AP4|RIP60|ZNF464|Zfp464	replication initiator 1	protein-coding
218	chr12	1758667	1778004	+	0	NA	intron (NM_024551, intron 2 of 7).2	intron (NM_024551, intron 2 of 7).2	-51932	NM_001163925	654429	Hs.585579	NM_001039029	ENSG00000166159	LRTM2	-	leucine rich repeats and transmembrane domains 2	protein-coding
212	chr11	118412839	118428240	+	0	NA	Intergenic	Intergenic	-1724	NR_046370	100131626	Hs.721614	NR_046369		LOC100131626	-	uncharacterized LOC100131626	ncRNA
120	chr10	32937942	33014131	+	0	NA	Intergenic	AluSq2|SINE|Alu	-17806	NM_002211	3688	Hs.643813	NM_002211	ENSG00000150093	ITGB1	CD29|FNRB|GPIIA|MDF2|MSK12|VLA-BETA|VLAB	integrin subunit beta 1	protein-coding
551	chr2	200362386	200411910	+	0	NA	intron (NM_001282743, intron 2 of 11)	intron (NM_001282743, intron 2 of 11)	78198	NM_001282744	26010	Hs.120323	NM_015535	ENSG00000196141	SPATS2L	DNAPTP6|SGNP	spermatogenesis associated serine rich 2 like	protein-coding
45	chr1	107653648	107685933	+	0	NA	intron (NM_006113, intron 19 of 26)	intron (NM_006113, intron 19 of 26)	18709	NM_001079874	10451	Hs.267659	NM_006113	ENSG00000134215	VAV3	-	vav guanine nucleotide exchange factor 3	protein-coding
903	chr8	14523377	14673123	+	0	NA	intron (NM_139167, intron 1 of 7)	intron (NM_139167, intron 1 of 7)	255260	NR_029875	494332		NR_029875	ENSG00000199127	MIR383	MIRN383|hsa-mir-383|mir-383	microRNA 383	ncRNA
205	chr11	86916248	86942057	+	0	NA	intron (NR_120592, intron 2 of 2)	AluSp|SINE|Alu	26243	NM_012193	8322	Hs.591968	NM_012193	ENSG00000174804	FZD4	CD344|EVR1|FEVR|FZD4S|Fz-4|Fz4|FzE4|GPCR|hFz4	frizzled class receptor 4	protein-coding
589	chr20	51886961	52008570	+	0	NA	Intergenic	L1ME4b|LINE|L1	-84852	NR_110016	101927678	Hs.683840	NR_110016	ENSG00000227964	LINC01429	-	long intergenic non-protein coding RNA 1429	ncRNA
457	chr19	2264379	2277351	+	0	NA	intron (NM_001301020, intron 1 of 4)	CpG	1379	NM_001301020	4946	Hs.446427	NM_004152	ENSG00000104904	OAZ1	AZ1|AZI|OAZ	ornithine decarboxylase antizyme 1	protein-coding
122	chr10	33179120	33390218	+	0	NA	intron (NM_001244973, intron 2 of 16)	MER103C|DNA|hAT-Charlie	49998	NM_003873	8829	Hs.131704	NM_003873	ENSG00000099250	NRP1	BDCA4|CD304|NP1|NRP|VEGF165R	neuropilin 1	protein-coding
210	chr11	108853577	108933696	+	0	NA	intron (NM_004398, intron 16 of 17)	intron (NM_004398, intron 16 of 17)	228567	NM_004398	1662	Hs.591931	NM_004398	ENSG00000178105	DDX10	Dbp4|HRH-J8	DEAD-box helicase 10	protein-coding
128	chr10	52615735	52684033	+	0	NA	intron (NR_155748, intron 1 of 2)	intron (NR_155748, intron 1 of 2)	105520	NR_155748	105378305	Hs.257871	NR_155748		LOC105378305	-	uncharacterized LOC105378305	ncRNA
59	chr1	150965797	151000292	+	0	NA	intron (NM_003568, intron 2 of 13)	intron (NM_003568, intron 2 of 13)	752	NM_003568	8416	Hs.3346	NM_003568	ENSG00000143412	ANXA9	ANX31	annexin A9	protein-coding
890	chr7	140562758	140652063	+	0	NA	intron (NM_001318053, intron 1 of 13)	intron (NM_001318053, intron 1 of 13)	-4868	NR_134477	27147	Hs.6385	NM_015689	ENSG00000146966	DENND2A	FAM31D|KIAA1277	DENN domain containing 2A	protein-coding
491	chr2	27914105	28004246	+	0	NA	intron (NM_199193, intron 4 of 13)	intron (NM_199193, intron 4 of 13)	-37192	NR_036230	100422965		NR_036230	ENSG00000265321	MIR4263	-	microRNA 4263	ncRNA
231	chr12	32239890	32274372	+	0	NA	intron (NR_148725, intron 2 of 9)	AluSc|SINE|Alu	-142427	NM_001370298	121512	Hs.117835	NM_139241	ENSG00000139132	FGD4	CMT4H|FRABP|ZFYVE6	FYVE, RhoGEF and PH domain containing 4	protein-coding
242	chr12	56667582	56697715	+	0	NA	intron (NM_001282601, intron 1 of 6)	FLAM_C|SINE|Alu	5349	NR_104219	10728	Hs.50425	NM_006601	ENSG00000110958	PTGES3	P23|TEBP|cPGES	prostaglandin E synthase 3	protein-coding
248	chr12	65487613	65675469	+	0	NA	intron (NR_120434, intron 3 of 4)	L1PB1|LINE|L1	-21328	NR_146529	105369807		NR_146529	ENSG00000256268	LINC02454	-	long intergenic non-protein coding RNA 2454	ncRNA
1031	chrX	65644722	65712483	+	0	NA	intron (NM_002444, intron 1 of 12)	intron (NM_002444, intron 1 of 12)	10948	NM_002444	4478	Hs.87752	NM_002444	ENSG00000147065	MSN	HEL70|IMD50	moesin	protein-coding
392	chr17	17900596	17962264	+	0	NA	intron (NM_001288787, intron 1 of 13)	MIRb|SINE|MIR	40970	NM_001288789	146691	Hs.462379	NM_144678	ENSG00000175662	TOM1L2	-	target of myb1 like 2 membrane trafficking protein	protein-coding
999	chr9	115590327	115618846	+	0	NA	Intergenic	L2c|LINE|L2	139653	NR_109805	101928775	Hs.522362	NR_109805	ENSG00000228714	LOC101928775	-	uncharacterized LOC101928775	ncRNA
398	chr17	37326854	37373789	+	0	NA	intron (NM_198839, intron 4 of 59).2	AluJr|SINE|Alu	8795	NM_198836	31	Hs.160556	NM_000664	ENSG00000278540	ACACA	ACAC|ACACAD|ACC|ACC1|ACCA	acetyl-CoA carboxylase alpha	protein-coding
782	chr5	149442757	149466914	+	0	NA	Intergenic	AluSc8|SINE|Alu	24189	NR_029686	406937		NR_029686	ENSG00000276365	MIR145	MIRN145|miR-145|miRNA145	microRNA 145	ncRNA
98	chr1	230071804	230115484	+	0	NA	intron (NM_004481, intron 1 of 15)	Tigger3a|DNA|TcMar-Tigger	26406	NM_004481	2590	Hs.743964	NM_004481	ENSG00000143641	GALNT2	GalNAc-T2	polypeptide N-acetylgalactosaminyltransferase 2	protein-coding
788	chr5	169692721	169717401	+	0	NA	intron (NR_156756, intron 14 of 52)	AluSz|SINE|Alu	67786	NR_156756	1794	Hs.586174	NM_004946	ENSG00000134516	DOCK2	IMD40	dedicator of cytokinesis 2	protein-coding
426	chr17	75320104	75365951	+	0	NA	intron (NM_002086, intron 2 of 5)	AluJb|SINE|Alu	-53578	NM_001126122	60386	Hs.514470	NM_021734	ENSG00000125454	SLC25A19	DNC|MCPHA|MUP1|THMD3|THMD4|TPC	solute carrier family 25 member 19	protein-coding
982	chr9	71278309	71389046	+	0	NA	intron (NM_001366143, intron 1 of 25)	MLT1F2|LTR|ERVL-MaLR	113294	NM_001366141	80036	Hs.47288	NM_020952	ENSG00000083067	TRPM3	GON-2|LTRPC3|MLSN2	transient receptor potential cation channel subfamily M member 3	protein-coding
78	chr1	183228598	183291914	+	0	NA	intron (NM_170706, intron 10 of 10)	intron (NM_170706, intron 10 of 10)	44618	NM_170706	23057	Hs.497123	NM_015039	ENSG00000157064	NMNAT2	C1orf15|PNAT2	nicotinamide nucleotide adenylyltransferase 2	protein-coding
389	chr17	2169355	2217150	+	0	NA	intron (NM_001256827, intron 3 of 11)	MSTA|LTR|ERVL-MaLR	-39426	NR_110888	101927839	Hs.665648	NR_110888	ENSG00000225084	LOC101927839	-	uncharacterized LOC101927839	ncRNA
988	chr9	88731805	88804579	+	0	NA	Intergenic	L1MC3|LINE|L1	-22287	NR_036252	100423015		NR_036252	ENSG00000265873	MIR4289	-	microRNA 4289	ncRNA
155	chr10	102590674	102642090	+	0	NA	intron (NM_001178133, intron 9 of 10)	intron (NM_001178133, intron 9 of 10)	-28113	NM_001345950	81603	Hs.336810	NM_030912	ENSG00000171206	TRIM8	GERP|RNF27	tripartite motif containing 8	protein-coding
1004	chr9	125628735	125705128	+	0	NA	intron (NM_001006621, intron 1 of 9)	intron (NM_001006621, intron 1 of 9)	40277	NM_001006618	79109	Hs.495138	NM_024117	ENSG00000119487	MAPKAP1	JC310|MIP1|SIN1|SIN1b|SIN1g	MAPK associated protein 1	protein-coding
39	chr1	93733694	93817871	+	0	NA	promoter-TSS (NR_148965)	promoter-TSS (NR_148965)	-399	NR_148965	723788	Hs.659312	NR_148965	ENSG00000137936	MIG7	-	mig-7	ncRNA
799	chr6	21941192	21954861	+	0	NA	intron (NR_015410, intron 5 of 11)	intron (NR_015410, intron 5 of 11)	199167	NR_034143	729177	Hs.730673	NR_034143	ENSG00000260455	NBAT1	CASC14|NBAT-1	neuroblastoma associated transcript 1	ncRNA
24	chr1	41832903	41905088	+	0	NA	intron (NR_038261, intron 2 of 3)	MIR|SINE|MIR	49927	NM_024503	59269	Hs.403972	NM_024503	ENSG00000127124	HIVEP3	KBP-1|KBP1|KRC|SHN3|Schnurri-3|ZAS3|ZNF40C	human immunodeficiency virus type I enhancer binding protein 3	protein-coding
693	chr3	189702434	189738014	+	0	NA	intron (NM_003722, intron 1 of 13)	intron (NM_003722, intron 1 of 13)	-69435	NM_001114982	8626	Hs.137569	NM_003722	ENSG00000073282	TP63	AIS|B(p51A)|B(p51B)|EEC3|KET|LMS|NBP|OFC8|RHS|SHFM4|TP53CP|TP53L|TP73L|p40|p51|p53CP|p63|p73H|p73L	tumor protein p63	protein-coding
592	chr20	56409609	56440641	+	0	NA	intron (NM_001164116, intron 2 of 6)	intron (NM_001164116, intron 2 of 6)	12865	NM_020356	57091	Hs.473144	NM_020356	ENSG00000087589	CASS4	C20orf32|CAS4|HEFL|HEPL	Cas scaffold protein family member 4	protein-coding
897	chr8	8625696	8640721	+	0	NA	Intergenic	Intergenic	-68729	NM_194284	137075	Hs.183617	NM_194284	ENSG00000253958	CLDN23	CLDNL|hCG1646163	claudin 23	protein-coding
598	chr21	21163272	21202189	+	0	NA	intron (NM_001352597, intron 1 of 10)	intron (NM_001352597, intron 1 of 10)	35568	NM_001352597	4685	Hs.473450	NM_004540	ENSG00000154654	NCAM2	NCAM21	neural cell adhesion molecule 2	protein-coding
12	chr1	16894635	16915473	+	0	NA	Intergenic	CpG	9074	NR_004430	26871		NR_004430	ENSG00000206652	RNU1-1	HSD1|HU1-1|RNU1|RNU1A|RNU1A3|RNU1G4|Rnu1a1|U1|U1A1	RNA, U1 small nuclear 1	snRNA
217	chr11	131878775	131924878	+	0	NA	intron (NM_001352006, intron 2 of 9)	intron (NM_001352006, intron 2 of 9)	-8098	NM_001352009	50863	Hs.504352	NM_016522	ENSG00000182667	NTM	CEPU-1|HNT|IGLON2|NTRI	neurotrimin	protein-coding
450	chr18	61595992	61630747	+	0	NA	Intergenic	Intergenic	-134807	NR_103449	100996669	Hs.586981	NR_103449		LINC01544	-	long intergenic non-protein coding RNA 1544	ncRNA
851	chr7	32031641	32062755	+	0	NA	intron (NM_001322059, intron 3 of 17)	intron (NM_001322059, intron 3 of 17)	23209	NM_001191057	5137	Hs.143821	NM_005020	ENSG00000154678	PDE1C	DFNA74|Hcam3|cam-PDE 1C|hCam-3	phosphodiesterase 1C	protein-coding
1029	chrX	45734144	45825020	+	0	NA	Intergenic	L2a|LINE|L2	-32458	NR_029636	407007		NR_029636	ENSG00000207725	MIR222	MIRN222|miRNA222|mir-222	microRNA 222	ncRNA
179	chr11	19427099	19454364	+	0	NA	intron (NM_001111018, intron 1 of 37)	intron (NM_001111018, intron 1 of 37)	66498	NR_049725	100874012	Hs.434602	NR_049725	ENSG00000255043	NAV2-AS5	-	NAV2 antisense RNA 5	ncRNA
718	chr4	113945741	113981162	+	0	NA	intron (NM_001354211, intron 4 of 6)	THE1C|LTR|ERVL-MaLR	16196	NM_001354211	79642	Hs.22895	NM_024590	ENSG00000180801	ARSJ	ASJ	arylsulfatase family member J	protein-coding
564	chr2	231095608	231334431	+	0	NA	intron (NM_001352757, intron 4 of 19)	intron (NM_001352757, intron 4 of 19)	16388	NM_001291656	80210	Hs.162411	NM_025139	ENSG00000135931	ARMC9	ARM|JBTS30|KU-MEL-1|NS21	armadillo repeat containing 9	protein-coding
712	chr4	80192920	80323315	+	0	NA	Intergenic	Intergenic	-8471	NM_033143	2250	Hs.37055	NM_004464	ENSG00000138675	FGF5	HBGF-5|Smag-82|TCMGLY	fibroblast growth factor 5	protein-coding
91	chr1	214373801	214500312	+	0	NA	intron (NM_005401, intron 3 of 18)	intron (NM_005401, intron 3 of 18)	114546	NM_005401	5784	Hs.193557	NM_005401	ENSG00000152104	PTPN14	CATLPH|PEZ|PTP36	protein tyrosine phosphatase non-receptor type 14	protein-coding
706	chr4	57039254	57105397	+	0	NA	intron (NM_001553, intron 1 of 4)	L1PA14|LINE|L1	-37437	NR_034081	255130	Hs.691061	NR_034081	ENSG00000245067	IGFBP7-AS1	-	IGFBP7 antisense RNA 1	ncRNA
947	chr8	128033024	128131537	+	0	NA	intron (NR_003367, intron 6 of 8)	MIR|SINE|MIR	33128	NR_031612	100302175		NR_031612	ENSG00000221176	MIR1207	MIRN1207|hsa-mir-1207	microRNA 1207	ncRNA
519	chr2	75570810	75622658	+	0	NA	Intergenic	MER21C|LTR|ERVL	-27015	NM_032181	84141	Hs.302346	NM_032181	ENSG00000115363	EVA1A	FAM176A|TMEM166	eva-1 homolog A, regulator of programmed cell death	protein-coding
740	chr5	14145052	14285204	+	0	NA	intron (NM_007118, intron 1 of 56)	intron (NM_007118, intron 1 of 56)	71786	NM_007118	7204	Hs.130031	NM_007118	ENSG00000038382	TRIO	ARHGEF23|MEBAS|MRD44|tgat	trio Rho guanine nucleotide exchange factor	protein-coding
695	chr3	190373998	190405325	+	0	NA	intron (NM_006580, intron 1 of 4)	intron (NM_006580, intron 1 of 4)	1789	NM_006580	10686	Hs.251391	NM_006580	ENSG00000113946	CLDN16	HOMG3|PCLN1	claudin 16	protein-coding
153	chr10	101786213	101821850	+	0	NA	intron (NM_012215, intron 6 of 15)	intron (NM_012215, intron 6 of 15)	14413	NM_012215	10724	Hs.500842	NM_012215	ENSG00000198408	OGA	MEA5|MGEA5|NCOAT	O-GlcNAcase	protein-coding
874	chr7	102859604	102897783	+	0	NA	intron (NR_105043, intron 15 of 20)	intron (NR_105043, intron 15 of 20)	-34307	NM_001031692	10234	Hs.567412	NM_005824	ENSG00000128606	LRRC17	P37NB	leucine rich repeat containing 17	protein-coding
280	chr13	41663019	41710375	+	0	NA	intron (NM_015058, intron 34 of 44)	L1MC4|LINE|L1	-118302	NR_049803	100847026		NR_049803	ENSG00000284584	MIR5006	-	microRNA 5006	ncRNA
287	chr13	95253850	95298022	+	0	NA	intron (NM_001105515, intron 1 of 20)	intron (NM_001105515, intron 1 of 20)	25510	NM_005845	10257	Hs.508423	NM_005845	ENSG00000125257	ABCC4	MOAT-B|MOATB|MRP4	ATP binding cassette subfamily C member 4	protein-coding
144	chr10	77455996	77642669	+	0	NA	intron (NM_001271519, intron 1 of 28)	LTR104_Mam|LTR|Gypsy	88476	NM_001271522	3778	Hs.144795	NM_002247	ENSG00000156113	KCNMA1	BKTM|CADEDS|KCa1.1|MaxiK|PNKD3|SAKCA|SLO|SLO-ALPHA|SLO1|bA205K10.1|hSlo|mSLO1	potassium calcium-activated channel subfamily M alpha 1	protein-coding
747	chr5	38825726	38873937	+	0	NA	intron (NM_003999, intron 1 of 17)	MIRb|SINE|MIR	3819	NM_001323505	9180	Hs.120658	NM_003999	ENSG00000145623	OSMR	IL-31R-beta|IL-31RB|OSMRB|PLCA1	oncostatin M receptor	protein-coding
364	chr16	22013393	22045655	+	0	NA	intron (NM_001164579, intron 1 of 2)	intron (NM_001164579, intron 1 of 2)	21413	NM_001164579	730094	Hs.498890	NM_173501	ENSG00000185716	MOSMO	ATTHOG|BC030336|C16orf52	modulator of smoothened	protein-coding
940	chr8	115649698	115673499	+	0	NA	intron (NM_014112, intron 1 of 6)	intron (NM_014112, intron 1 of 6)	6415	NM_001282902	7227	Hs.657018	NM_014112	ENSG00000104447	TRPS1	GC79|LGCR	transcriptional repressor GATA binding 1	protein-coding
224	chr12	12854945	12904566	+	0	NA	Intergenic	MLT1A|LTR|ERVL-MaLR	4278	NR_003932	387841	Hs.631728	NR_003932	ENSG00000234498	RPL13AP20	RPL13A_9_1211	ribosomal protein L13a pseudogene 20	pseudo
906	chr8	23290744	23373467	+	0	NA	intron (NM_002318, intron 5 of 13)	intron (NM_002318, intron 5 of 13)	-4103	NR_038323	100507156	Hs.661130	NR_038323	ENSG00000253837	LOC100507156	-	uncharacterized LOC100507156	ncRNA
918	chr8	40155176	40177458	+	0	NA	Intergenic	L1MB3|LINE|L1	12835	NM_020130	56892	Hs.591849	NM_020130	ENSG00000176907	TCIM	C8orf4|TC-1|TC1	transcriptional and immune response regulator	protein-coding
849	chr7	31773237	31832050	+	0	NA	intron (NM_001322057, intron 17 of 17)	L1MEc|LINE|L1	115428	NM_006658	10842	Hs.227011	NM_006658	ENSG00000106341	PPP1R17	C7orf16|GSBS	protein phosphatase 1 regulatory subunit 17	protein-coding
71	chr1	172583827	172665090	+	0	NA	Intergenic	(TA)n|Simple_repeat|Simple_repeat	-34550	NM_001302746	356	Hs.2007	NM_000639	ENSG00000117560	FASLG	ALPS1B|APT1LG1|APTL|CD178|CD95-L|CD95L|FASL|TNFSF6|TNLG1A	Fas ligand	protein-coding
1006	chr9	127501579	127586597	+	0	NA	intron (NM_001035534, intron 1 of 13)	MIRb|SINE|MIR	24985	NM_022833	64855	Hs.522401	NM_022833	ENSG00000136830	NIBAN2	C9orf88|FAM129B|MEG-3|MINERVA|OC58|bA356B19.6	niban apoptosis regulator 2	protein-coding
912	chr8	30378000	30469698	+	0	NA	intron (NM_001008710, intron 1 of 8)	AluSz|SINE|Alu	-38448	NR_046205	100128750	Hs.126813	NR_046205	ENSG00000254109	RBPMS-AS1	-	RBPMS antisense RNA 1	ncRNA
319	chr14	100381392	100448306	+	0	NA	intron (NM_001350949, intron 2 of 6)	AluYc|SINE|Alu	38364	NM_024515	79446	Hs.497599	NM_024515	ENSG00000176473	WDR25	C14orf67	WD repeat domain 25	protein-coding
203	chr11	86574964	86611274	+	0	NA	intron (NM_001014811, intron 1 of 13)	intron (NM_001014811, intron 1 of 13)	79079	NM_001014811	10873	Hs.199743	NM_006680	ENSG00000151376	ME3	NADP-ME	malic enzyme 3	protein-coding
264	chr12	108823266	108852088	+	0	NA	promoter-TSS (NR_030350)	promoter-TSS (NR_030350)	-671	NR_030350	693204		NR_030350	ENSG00000207622	MIR619	MIRN619|hsa-mir-619	microRNA 619	ncRNA
194	chr11	65471737	65501921	+	0	NA	Intergenic	MIRb|SINE|MIR	-10909	NR_002819	378938	Hs.621695	NR_002819	ENSG00000251562	MALAT1	HCN|LINC00047|NCRNA00047|NEAT2|PRO2853	metastasis associated lung adenocarcinoma transcript 1	ncRNA
990	chr9	94980930	95057976	+	0	NA	intron (NM_032823, intron 11 of 14)	intron (NM_032823, intron 11 of 14)	-45897	NR_106729	102466518		NR_106729	ENSG00000274115	MIR6081	hsa-mir-6081	microRNA 6081	ncRNA
797	chr6	16668995	16691926	+	0	NA	intron (NM_000332, intron 3 of 8)	intron (NM_000332, intron 3 of 8)	79724	NR_152113	6310	Hs.434961	NM_000332	ENSG00000124788	ATXN1	ATX1|D6S504E|SCA1	ataxin 1	protein-coding
387	chr16	89440313	89472547	+	0	NA	intron (NM_001256182, intron 1 of 13)	AluSz|SINE|Alu	25512	NR_110932	101927817	Hs.667942	NR_110931		LOC101927817	-	uncharacterized LOC101927817	ncRNA
751	chr5	58992182	59047631	+	0	NA	intron (NM_006203, intron 6 of 14)	(CTAT)n|Simple_repeat|Simple_repeat	19570	NM_001197221	5144	Hs.117545	NM_006203	ENSG00000113448	PDE4D	ACRDYS2|DPDE3|HSPDE4D|PDE43|PDE4DN2|STRK1	phosphodiesterase 4D	protein-coding
60	chr1	153881685	153924630	+	0	NA	intron (NM_020699, intron 1 of 10)	AluY|SINE|Alu	19815	NM_020699	57459	Hs.4779	NM_020699	ENSG00000143614	GATAD2B	MRD18|P66beta|p68	GATA zinc finger domain containing 2B	protein-coding
303	chr14	51522517	51617544	+	0	NA	intron (NR_047477, intron 2 of 3)	AluY|SINE|Alu	29922	NR_047477	100874185	Hs.578226	NR_047477	ENSG00000258537	FRMD6-AS2	-	FRMD6 antisense RNA 2	ncRNA
88	chr1	206338526	206393922	+	0	NA	intron (NM_015326, intron 3 of 21)	intron (NM_015326, intron 3 of 21)	-104252	NM_001193322	9641	Hs.321045	NM_014002	ENSG00000263528	IKBKE	IKK-E|IKK-i|IKKE|IKKI	inhibitor of nuclear factor kappa B kinase subunit epsilon	protein-coding
580	chr20	38088111	38188366	+	0	NA	exon (NM_001323316, exon 11 of 14)	exon (NM_001323316, exon 11 of 14)	27032	NM_001323318	7052	Hs.517033	NM_004613	ENSG00000198959	TGM2	TG(C)|TGC	transglutaminase 2	protein-coding
671	chr3	134353012	134372037	+	0	NA	intron (NM_001278683, intron 5 of 9)	intron (NM_001278683, intron 5 of 9)	5338	NR_106885	102466744		NR_106885	ENSG00000277723	MIR6827	hsa-mir-6827	microRNA 6827	ncRNA
219	chr12	3880546	3909398	+	0	NA	Intergenic	L2a|LINE|L2	-21524	NM_001286521	57097	Hs.657268	NM_020367	ENSG00000111224	PARP11	ARTD11|C12orf6|MIB006	poly(ADP-ribose) polymerase family member 11	protein-coding
6	chr1	8871293	8904490	+	0	NA	Intergenic	AluJr|SINE|Alu	9056	NR_038351	100505975	Hs.429843	NR_038351	ENSG00000230679	ENO1-AS1	-	ENO1 antisense RNA 1	ncRNA
899	chr8	11473745	11524563	+	0	NA	intron (NM_001330465, intron 1 of 11).2	Tigger3a|DNA|TcMar-Tigger	4767	NM_001330465	640	Hs.146591	NM_001715	ENSG00000136573	BLK	MODY11	BLK proto-oncogene, Src family tyrosine kinase	protein-coding
324	chr14	105273951	105294944	+	0	NA	intron (NM_001242788, intron 1 of 16)	intron (NM_001242788, intron 1 of 16)	-16327	NM_001243127	23241	Hs.525626	NM_015197	ENSG00000179364	PACS2	EIEE66|PACS-2|PACS1L	phosphofurin acidic cluster sorting protein 2	protein-coding
882	chr7	116672388	116737444	+	0	NA	intron (NM_000245, intron 2 of 20)	intron (NM_000245, intron 2 of 20)	32720	NM_001324402	4233	Hs.132966	NM_000245	ENSG00000105976	MET	AUTS9|DFNB97|HGFR|RCCP2|c-Met	MET proto-oncogene, receptor tyrosine kinase	protein-coding
459	chr19	10473217	10522766	+	0	NA	intron (NM_012289, intron 2 of 5)	AluSp|SINE|Alu	4780	NM_012289	9817	Hs.465870	NM_012289	ENSG00000079999	KEAP1	INrf2|KLHL19	kelch like ECH associated protein 1	protein-coding
616	chr22	41826618	41862577	+	0	NA	intron (NR_103834, intron 1 of 21)	intron (NR_103834, intron 1 of 21)	-9932	NR_157279	112637020		NR_157279		SREBF2-AS1	821D11.7|RP5	SREBF2 antisense RNA 1	ncRNA
888	chr7	134690201	134701682	+	0	NA	Intergenic	Intergenic	49088	NM_001724	669	Hs.198365	NM_001724	ENSG00000172331	BPGM	DPGM|ECYT8	bisphosphoglycerate mutase	protein-coding
587	chr20	51313225	51402501	+	0	NA	Intergenic	(GGAT)n|Simple_repeat|Simple_repeat	95114	NR_036162	100422889		NR_036162	ENSG00000266761	MIR3194	mir-3194	microRNA 3194	ncRNA
[truncated: 811 more rows]

## Sheet: Table S1. SEs of endome OC
PeakID (cmd=annotatePeaks.pl endome_SP_merge.bed hg38)	Chr	Start	End	Strand	Peak Score	Focus Ratio/Region Size	Annotation	Detailed Annotation	Distance to TSS	Nearest PromoterID	Entrez ID	Nearest Unigene	Nearest Refseq	Nearest Ensembl	Gene Name	Gene Alias	Gene Description	Gene Type
[truncated: 744 more rows]

[truncated: 6 more sheets: Table S2, Table S3, Table S4, Table S5, Table S6, Table S7]
